# Supplementary material for: Identification and Analysis of p53-Regulated Enhancers in Hepatic Carcinoma
Source: Front Bioeng Biotechnol. 2020 Jun 30;8:668. doi: 10.3389/fbioe.2020.00668 (PMC7338759; doi:10.3389/fbioe.2020.00668)
Supplement: Supplementary file 1 [file Table_1.XLSX]

## Sheet: Enhancer
Table S1. Active enhancers identified by GRO-seq
Enhancer_ID	Chr.	Start	End	Enhancer center	FANTOM5	associated_gene-FANTOM5	associated_gene-50kb	associated_gene-4DGenome	Cell/Tissue	Detection_method	PMID	closest_gene	distance
1	chr1	100264717	100269551	100266172	N	NA	FRRS1	EXTL2,CDC14A	IMR90	Hi-C	24141950	FRRS1	33368
2	chr1	108953995	108964669	108963516	N	NA	NA	NA	NA	NA	NA	FAM102B	138302
3	chr1	109074414	109077204	109076028	N	NA	FAM102B	FAM102B	MCF7	ChIA-PET	22265404	FAM102B	25767
4	chr1	109212160	109218479	109213897	N	NA	PRPF38B,FNDC7	HENMT1,PRPF38B,FNDC7	MCF7,IMR90	ChIA-PET,Hi-C	2226540424141950	PRPF38B	16453
5	chr1	110334887	110352906	110338333	N	NA	NA	CSF1,FAM40A,GSTM4,AHCYL1,EPS8L3,CYB561D1,GPR61,GNAI3,AMIGO1,GNAT2,AMPD2	IMR90,K562	Hi-C,ChIA-PET	2414195022265400	GSTM1	104469
6	chr1	110405518	110409389	110407794	N	NA	NA	CSF1,GSTM2,GSTM4,GNAI3,AHCYL1	IMR90	Hi-C	24141950	GSTM1	175100
7	chr1	112616726	112621924	112619405	N	NA	NA	KCND3	IMR90	Hi-C	24141950	WNT2B	388116
8	chr1	113810773	113813966	113812431	N	NA	NA	MAGI3	IMR90	Hi-C	24141950	LOC643441	61898
9	chr1	114579845	114583427	114581731	N	NA	NA	SYT6,OLFML3	IMR90	Hi-C	24141950	HIPK1	107849
10	chr1	114752772	114759241	114758043	N	NA	NA	OLFML3,HIPK1,SYT6	IMR90,MCF7	Hi-C,ChIA-PET	2414195022265400	HIPK1	280776
11	chr1	114778846	114781876	114780664	N	NA	NA	HIPK1,OLFML3,SYT6,DENND2C,AMPD1,RSBN1	IMR90,MCF7	Hi-C,ChIA-PET	2414195022265400	HIPK1	306850
12	chr1	11636021	11656508	11653995	N	NA	NA	MTOR,UBIAD1,PTCHD2	IMR90	Hi-C	24141950	NPPB	262484
13	chr1	116409806	116419742	116418673	N	NA	NA	IGSF3,CASQ2,SLC22A15	IMR90	Hi-C	24141950	SLC22A15	99377
14	chr1	116464829	116481701	1.16475e+17	N,N	NA;NA	SLC22A15	SLC22A15	IMR90	Hi-C	24141950	SLC22A15	37418
15	chr1	117363197	117369579	117367395	N	NA	NA	PTGFRN	K562	ChIA-PET	22265404	PTGFRN	83110
16	chr1	118959144	118962682	118960836	N	NA	NA	NA	NA	NA	NA	PTGFRN	1506455
17	chr1	11933351	11939982	11934646	N	NA	NPPB	CLCN6,NPPA,NPPB,MFN2	IMR90,K562	Hi-C,ChIA-PET	2414195022265400	NPPB	14359
18	chr1	119711463	119719765	119712306	N	NA	NA	NA	NA	NA	NA	PTGFRN	2258774
19	chr1	121516629	121521387	121519114	N	NA	NA	NA	NA	NA	NA	PTGFRN	4063940
20	chr1	145962718	145966214	145964592	N	NA	PDZK1P1	NA	NA	NA	NA	PDZK1P1	20099
21	chr1	145989937	145997886	145996733	N	NA	PDZK1P1	NA	NA	NA	NA	PDZK1P1	47318
22	chr1	147149244	147182883	1.47169e+17	N,N	NA;NA	NA	BCL9,LOC100289211,GJA5,ACP6,GJA8	IMR90,MCF7	Hi-C,ChIA-PET	2414195022265400	NBPF24	441718
23	chr1	147667682	147672692	147670593	N	NA	NBPF24	NA	NA	NA	NA	NBPF24	43081
24	chr1	148401451	148403016	148402566	N	NA	NA	NA	NA	NA	NA	NBPF24	776850
25	chr1	149994638	150011763	150010849	N	NA	OTUD7B	HIST2H2AC,HIST2H2BE,HIST2H2AB,OTUD7B,MTMR11,SF3B4,VPS45,ANP32E,BOLA1,SV2A,PLEKHO1	MCF7,IMR90	ChIA-PET,Hi-C	2226540424141950	OTUD7B	11952
26	chr1	150514671	150517390	150515567	N	NA	ECM1,ADAMTSL4,MCL1	ADAMTSL4,TARS2	MCF7,K562	ChIA-PET	22265404	ADAMTSL4	4508
27	chr1	150559318	150563311	150561830	N	NA	ADAMTSL4,MCL1,ENSA	MCL1,ECM1,TARS2,ADAMTSL4,ENSA,GOLPH3L,CTSS,HORMAD1,ARNT,CTSK,SETDB1	MCF7,IMR90,K562	ChIA-PET,Hi-C	2226540424141950	MCL1	7104
28	chr1	151907320	151911019	151909515	Y	S100A10	THEM4	THEM4,S100A10,CELF3,RORC	IMR90,MCF7	Hi-C,ChIA-PET	2414195022265400	THEM4	24959
29	chr1	153543562	153546174	153545194	N	NA	S100A2	CHTOP,S100A6,S100A14,S100A13,S100A16,S100A1	MCF7,IMR90	ChIA-PET,Hi-C	2226540424141950	S100A2	5256
30	chr1	154625858	154629441	154627962	N	NA	ADAR	KCNN3,ADAR	IMR90	Hi-C	24141950	ADAR	25402
31	chr1	157137251	157140421	157138502	N	NA	NA	NA	NA	NA	NA	ARHGEF11	122089
32	chr1	161398178	161400841	161399578	N	NA	NA	APOA2,TOMM40L,NDUFS2	IMR90	Hi-C	24141950	PCP4L1	169661
33	chr1	165767870	165773638	165768938	N	NA	TMCO1	UCK2	IMR90	Hi-C	24141950	TMCO1	29711
34	chr1	171740670	171743852	171742113	N	NA	VAMP4	DNM3,VAMP4,METTL13	IMR90,K562	Hi-C,ChIA-PET	2414195022265400	VAMP4	29291
35	chr1	175020760	175025182	175023515	N	NA	MRPS14	NA	NA	NA	NA	MRPS14	28169
36	chr1	176204635	176210584	176207293	N	NA	RFWD2	TNR,RFWD2	IMR90,K562	Hi-C,ChIA-PET	2414195022265400	RFWD2	28265
37	chr1	178540125	178550241	178542291	N	NA	NA	C1orf220,MIR4424,RALGPS2,ANGPTL1,FAM20B	IMR90	Hi-C	24141950	C1orf49	57913
38	chr1	180500928	180504040	180502800	N	NA	ACBD6	MR1,XPR1,KIAA1614	IMR90,MCF7	Hi-C,ChIA-PET	2414195022265400	ACBD6	28906
39	chr1	181087100	181093833	181088622	N	NA	IER5	STX6	MCF7	ChIA-PET	22265404	IER5	29462
40	chr1	182289015	182294047	182292660	N	NA	NA	GLUL	MCF7,K562	ChIA-PET	22265404	IER5	1231377
41	chr1	18867925	18904446	18902964	N	NA	NA	TAS1R2	IMR90	Hi-C	24141950	TAS1R2	281709
42	chr1	19309839	19316943	19312225	N	NA	IFFO2	IFFO2,UBR4,ALDH4A1	IMR90	Hi-C	24141950	IFFO2	27013
43	chr1	197196925	197202740	197201421	N	NA	ZBTB41	NA	NA	NA	NA	ZBTB41	27253
44	chr1	200397957	200411379	200410124	N	NA	ZNF281	C1orf98,NR5A2	IMR90	Hi-C	24141950	ZNF281	18791
45	chr1	20506821	20509492	20508245	N	NA	PLA2G2C	PLA2G2A,PLA2G2C,UBXN10,VWA5B1	IMR90	Hi-C	24141950	PLA2G2C	5134
46	chr1	20550722	20553178	20552417	N	NA	PLA2G2C	OTUD3,PLA2G2A,PLA2G2F,UBXN10,VWA5B1,LOC339505,CAMK2N1,MUL1	IMR90	Hi-C	24141950	PLA2G2C	49035
47	chr1	20782833	20788626	20787839	N	NA	LOC339505,CAMK2N1,MUL1	OTUD3,LOC339505	IMR90	Hi-C	24141950	CAMK2N1	24102
48	chr1	211381354	211387627	211382727	N	NA	NA	HHAT,RCOR3	IMR90	Hi-C	24141950	RD3	278632
49	chr1	212034005	212039863	212035615	N	NA	LPGAT1	LPGAT1	IMR90	Hi-C	24141950	LPGAT1	29891
50	chr1	214276534	214284659	214281132	N	NA	NA	RPS6KC1,PROX1-AS1,PROX1	IMR90	Hi-C	24141950	RPS6KC1	1051946
51	chr1	218284097	218287605	218285249	N	NA	NA	NA	NA	NA	NA	LYPLAL1	1059587
52	chr1	222464789	222467372	222465537	N	NA	NA	DUSP10	IMR90	Hi-C	24141950	BROX	418534
53	chr1	222588710	222592203	222589917	N	NA	NA	DUSP10	IMR90	Hi-C	24141950	BROX	293703
54	chr1	222642739	222646410	222644277	N	NA	NA	DUSP10,MIA3	IMR90	Hi-C	24141950	BROX	239496
55	chr1	224181991	224184530	2.24183e+17	N,N	NA;NA	NA	NA	NA	NA	NA	DEGS1	186380
56	chr1	225918613	225926259	225924401	N	NA	NA	ENAH,SRP9,PYCR2,EPHX1	IMR90	Hi-C	24141950	C1orf55	260807
57	chr1	226938164	226955817	226940175	N	NA	NA	ITPKB,C1orf95,PSEN2,ADCK3	IMR90	Hi-C	24141950	ACBD3	563741
58	chr1	227724551	227735827	227735363	N	NA	ZNF678	WNT9A,ZNF678	IMR90,MCF7	Hi-C,ChIA-PET	2414195022265400	ZNF678	15393
59	chr1	229128958	229133223	229131023	Y	RHOU	NA	RHOU	IMR90	Hi-C	24141950	C1orf96	345465
60	chr1	229269058	229310609	229271009	N	NA	NA	RHOU,NUP133,RAB4A	IMR90,MCF7	Hi-C,ChIA-PET	2414195022265400	C1orf96	168079
61	chr1	229505693	229510109	229508383	N	NA	C1orf96	RAB4A,NUP133,C1orf96,RHOU	IMR90	Hi-C	24141950	C1orf96	27005
62	chr1	23018221	23022312	23019395	N	NA	EPHB2	EPHB2	IMR90	Hi-C	24141950	EPHB2	15019
63	chr1	230711174	230716380	230714436	N	NA	NA	NA	NA	NA	NA	GALNT2	508218
64	chr1	230867835	230870460	230868645	N	NA	NA	CAPN9,COG2,AGT,TRIM67	IMR90	Hi-C	24141950	C1orf131	506464
65	chr1	231228844	231254509	2.31241e+17	N,N	NA;NA	NA	CAPN9,FAM89A,TTC13,TRIM67,LOC149373,AGT	IMR90	Hi-C	24141950	C1orf131	122415
66	chr1	234617528	234622628	234620512	N	NA	NA	TARBP1,IRF2BP2,LOC100506810,RBM34	K562,IMR90,MCF7	ChIA-PET,Hi-C	2226540424141950	IRF2BP2	122643
67	chr1	234638233	234640480	234639496	N	NA	NA	LOC100506810,RBM34,IRF2BP2,LINC00184,LOC100506795	IMR90,MCF7,K562	Hi-C,ChIA-PET	2414195022265400	IRF2BP2	104791
68	chr1	234953993	234965305	2.34958e+26	N,N,N	NA;NA;NA	NA	LINC00184,IRF2BP2	IMR90	Hi-C	24141950	LINC00184	188936
69	chr1	234973525	234978213	234975937	N	NA	NA	IRF2BP2,LOC100506795,LINC00184,LOC100506810	IMR90	Hi-C	24141950	LINC00184	208468
70	chr1	235050545	235070967	235069179	N	NA	NA	LINC00184,IRF2BP2,TARBP1,LOC100506810,LOC100506795	IMR90,MCF7	Hi-C,ChIA-PET	2414195022265400	TOMM20	221289
71	chr1	235072554	235078598	235074618	N	NA	NA	LINC00184,IRF2BP2,TARBP1,LOC100506795,LOC100506810	IMR90,MCF7	Hi-C,ChIA-PET	2414195022265400	TOMM20	213658
72	chr1	235159825	235162666	235161283	N	NA	NA	IRF2BP2	MCF7	ChIA-PET	22265404	TOMM20	129590
73	chr1	23553061	23561535	2355958823555100	N,N	NA;NA	HTR1D	KDM1A,LUZP1,LOC729059,HTR1D,HNRNPR,E2F2	IMR90	Hi-C	24141950	HTR1D	31839
74	chr1	236520321	236527667	236523837	N	NA	NA	NA	NA	NA	NA	ACTN2	322103
75	chr1	236794063	236811566	236795224	N	NA	ACTN2	NA	NA	NA	NA	ACTN2	38204
76	chr1	244446972	244453573	244452110	N	NA	NA	SDCCAG8,AKT3,LOC339529,ADSS	IMR90	Hi-C	24141950	COX20	545066
77	chr1	244968086	244972884	244971071	N	NA	COX20	PPPDE1,EFCAB2,C1orf101,COX20	IMR90	Hi-C	24141950	COX20	25755
78	chr1	245043840	245047436	245045661	N	NA	COX20	EFCAB2	IMR90	Hi-C	24141950	COX20	45201
79	chr1	248853617	248860453	248859080	N	NA	NA	NA	NA	NA	NA	AHCTF1	1758891
80	chr1	26990510	27006809	2699362526990800	N,N	NA;NA	NA	GPN2,ARID1A,PIGV,RPS6KA1,NR0B2,GPATCH3,SFN,ZDHHC18	IMR90,MCF7	Hi-C,ChIA-PET	2414195022265400	RPS6KA1	134261
81	chr1	27503045	27505733	27505082	N	NA	SLC9A1	SLC9A1,WDTC1,SYTL1,FCN3,GPR3,MAP3K6,CD164L2,TMEM222,AHDC1,FGR	IMR90	Hi-C	24141950	SLC9A1	21594
82	chr1	27828743	27837603	27830709	N	NA	NA	SYTL1,GPR3,WASF2,AHDC1,FGR	IMR90	Hi-C	24141950	IFI6	161121
83	chr1	28641280	28645112	28643146	N	NA	NA	MED18	MCF7	ChIA-PET	22265404	PHACTR4	50981
84	chr1	28647467	28649617	28648466	N	NA	PHACTR4	MED18	MCF7,K562	ChIA-PET	22265404	PHACTR4	46476
85	chr1	31154205	31156517	31155080	N	NA	NA	NA	NA	NA	NA	TINAGL1	885569
86	chr1	31295263	31298350	31296906	N	NA	NA	LOC100129196,MATN1,SDC3,PUM1	IMR90	Hi-C	24141950	TINAGL1	743736
87	chr1	31575211	31583184	31576099	N	NA	NA	PUM1,NKAIN1	IMR90	Hi-C	24141950	TINAGL1	458902
88	chr1	31928456	31940499	3193848831938450	N,N	NA;NA	NA	ZCCHC17,FABP3,LOC284551,LOC149086,TINAGL1,PEF1,HCRTR1,NKAIN1,SERINC2,SNRNP40,SPOCD1	IMR90	Hi-C	24141950	TINAGL1	101587
89	chr1	32012494	32017685	32013744	N	NA	TINAGL1	FABP3,SERINC2,LOC284551,PEF1,HCRTR1,NKAIN1,TINAGL1	IMR90	Hi-C	24141950	TINAGL1	24401
90	chr1	32290152	32293038	32292035	N	NA	NA	SPOCD1,PTP4A2,KHDRBS1	K562,IMR90	ChIA-PET,Hi-C	2226540424141950	BAI2	60504
91	chr1	35078260	35082823	35079361	N	NA	NA	CSMD2,LOC402779,C1orf94	IMR90	Hi-C	24141950	LOC653160	361484
92	chr1	35172007	35194129	35193287	N	NA	NA	CSMD2,HMGB4,LOC402779,GJB5	IMR90	Hi-C	24141950	LOC653160	250178
93	chr1	37512880	37516088	37514824	N	NA	GRIK3	GRIK3	IMR90	Hi-C	24141950	GRIK3	13036
94	chr1	37686918	37700026	3769070937692370	N,N	NA;NA	NA	NA	NA	NA	NA	GRIK3	187074
95	chr1	37857159	37861524	37860261	N	NA	NA	GRIK3	IMR90	Hi-C	24141950	LOC728431	78520
96	chr1	3898365	3905054	3900853	N	NA	NA	NA	NA	NA	NA	C1orf174	81508
97	chr1	38984452	38987690	38986395	N	NA	NA	NA	NA	NA	NA	AKIRIN1	469226
98	chr1	40160246	40166610	40161349	N	NA	PPIE	NT5C1A,HPCAL4	IMR90,K562	Hi-C,ChIA-PET	2414195022265400	PPIE	37907
99	chr1	42455089	42465339	42456562	N	NA	NA	HIVEP3	IMR90	Hi-C	24141950	FOXJ3	336209
100	chr1	4266255	4272444	4267666	N	NA	NA	NPHP4,C1orf174,LOC100133612	IMR90	Hi-C	24141950	C1orf174	449398
101	chr1	42815806	42819795	42817022	N	NA	FOXJ3,RIMKLA	PPCS,ZMYND12,GUCA2B,HIVEP3,RIMKLA,CCDC30,FOXJ3	IMR90	Hi-C	24141950	FOXJ3	14258
102	chr1	43347724	43350538	43349161	N	NA	NA	EBNA1BP2,FAM183A	IMR90	Hi-C	24141950	CCDC23	64665
103	chr1	43356896	43369290	4.33588e+23	N,N,N	NA;NA;NA	NA	LOC100129924,ZNF691,ERMAP,SLC2A1	IMR90	Hi-C	24141950	FLJ32224	55430
104	chr1	44630678	44640242	44632196	N	NA	KLF17,DMAP1	DMAP1,KLF17,ERI3	IMR90	Hi-C	24141950	DMAP1	38883
105	chr1	44826025	44828061	44827088	N	NA	ERI3	ERI3	K562	ChIA-PET	22265404	ERI3	5086
106	chr1	45677095	45690021	45687391	N	NA	ZSWIM5	ZSWIM5,UROD,HECTD3,EIF2B3	IMR90	Hi-C	24141950	ZSWIM5	4845
107	chr1	45749305	45752501	45750700	N	NA	NA	ZSWIM5,UROD,HECTD3	IMR90	Hi-C	24141950	TOE1	52841
108	chr1	46246300	46250835	46247522	N	NA	MAST2	MAST2,GPBP1L1,IPP,POMGNT1,TSPAN1	IMR90	Hi-C	24141950	MAST2	18450
109	chr1	46602078	46605080	46604351	N	NA	PIK3R3	PIK3R3,TSPAN1,MAST2	IMR90	Hi-C	24141950	PIK3R3	3370
110	chr1	47190239	47193723	47192200	N	NA	NA	NA	NA	NA	NA	POMGNT1	504262
111	chr1	47865399	47867884	47866596	N	NA	NA	NA	NA	NA	NA	POMGNT1	1179422
112	chr1	52052810	52062067	52055731	N	NA	OSBPL9	OSBPL9,NRD1,EPS15	IMR90	Hi-C	24141950	OSBPL9	20479
113	chr1	56475365	56481366	56477910	N	NA	NA	PPAP2B	IMR90	Hi-C	24141950	FAM151A	1386165
114	chr1	56909231	56913105	56910771	N	NA	NA	PPAP2B	IMR90	Hi-C	24141950	FAM151A	1820031
115	chr1	58778433	58785920	58784221	N	NA	NA	DAB1	IMR90	Hi-C	24141950	FGGY	976705
116	chr1	58814956	58817454	58816398	N	NA	NA	NA	NA	NA	NA	FGGY	945171
117	chr1	58902854	58904843	58903752	N	NA	NA	CYP2J2,FGGY	IMR90	Hi-C	24141950	FGGY	857782
118	chr1	63366474	63368598	63367573	N	NA	NA	ITGB3BP,EFCAB7	IMR90	Hi-C	24141950	FOXD3	420132
119	chr1	70200283	70212273	70205639	N	NA	LRRC7	DEPDC1	IMR90	Hi-C	24141950	LRRC7	13585
120	chr1	71049268	71082936	71081214	N	NA	NA	NA	NA	NA	NA	LRRC7	823410
121	chr1	74197063	74199956	74198230	N	NA	NA	NA	NA	NA	NA	PIGK	3485176
122	chr1	77218214	77220384	77219445	N	NA	NA	NA	NA	NA	NA	PIGK	464748
123	chr1	8168925	8171350	8170142	N	NA	NA	ERRFI1,RERE,SLC45A1	IMR90	Hi-C	24141950	PARK7	147211
124	chr1	8210053	8212984	8212182	N	NA	NA	ERRFI1,SLC45A1,PARK7	IMR90	Hi-C	24141950	PARK7	188339
125	chr1	84478398	84483287	84479426	N	NA	NA	NA	NA	NA	NA	LPAR3	875609
126	chr1	86703144	86716428	86704577	N	NA	NA	COL24A1	IMR90	Hi-C	24141950	ODF2L	145597
127	chr1	88682685	88687657	88684159	N	NA	NA	NA	NA	NA	NA	GBP6	1141779
128	chr1	88977091	88996644	88992893	N	NA	NA	NA	NA	NA	NA	GBP6	832792
129	chr1	91003559	91023206	91021827	N	NA	NA	NA	NA	NA	NA	HFM1	847220
130	chr1	9232972	9247997	9234042	N	NA	GPR157,H6PD	SLC2A7,SLC25A33,GPR157,MIR34A,H6PD,SPSB1,TMEM201	IMR90,MCF7	Hi-C,ChIA-PET	2414195022265400	GPR157	43743
131	chr1	9248927	9254091	9249904	N	NA	H6PD	SLC2A7,SLC25A33,SPSB1,H6PD,TMEM201,GPR157,MIR34A,PIK3CD	IMR90	Hi-C	24141950	H6PD	40772
132	chr1	93446281	93449935	93448088	N	NA	NA	RPL5,FAM69A,EVI5	IMR90	Hi-C	24141950	MTF2	94857
133	chr1	94234707	94238387	9423767794237670	N,N	NA;NA	NA	BCAR3,FNBP1L,LOC100129046	IMR90	Hi-C	24141950	TMED5	588461
134	chr1	94383352	94387322	94384658	N	NA	NA	ABCA4	IMR90	Hi-C	24141950	ABCD3	496611
135	chr1	94416357	94433316	94418324	N	NA	NA	ABCA4,ARHGAP29	IMR90	Hi-C	24141950	ABCD3	450617
136	chr1	95071580	95074184	95072814	N	NA	NA	F3,SLC44A3,CNN3,ABCD3,LOC729970	IMR90	Hi-C	24141950	F3	64167
137	chr1	9537521	9541165	9538659	N	NA	NA	SPSB1,H6PD,SLC25A33,TMEM201	IMR90	Hi-C	24141950	SLC25A33	58363
138	chr1	99848903	99851250	99850049	N	NA	NA	NA	NA	NA	NA	FRRS1	380099
139	chr10	101059387	101069223	101061864	N	NA	NA	CNNM1,HPSE2	IMR90	Hi-C	24141950	HPSE2	63755
140	chr10	102419330	102428885	102420956	N	NA	NA	PAX2,FAM178A,HIF1AN	IMR90	Hi-C	24141950	PAX2	76583
141	chr10	102640699	102649590	102642623	N	NA	NA	HIF1AN,FAM178A,PAX2,WNT8B,SEC31B,NDUFB8,SCD	IMR90	Hi-C	24141950	SEMA4G	82696
142	chr10	103966241	103969074	103967089	N	NA	ELOVL3,GBF1	LDB1,PPRC1,NOLC1,GBF1,PITX3,ELOVL3,ACTR1A,TMEM180,NFKB2,CUEDC2,SUFU,LOC100505761,C10orf95,FBXL15,PSD,MIR146B	IMR90	Hi-C	24141950	ELOVL3	17069
143	chr10	109920174	109924159	109923561	N	NA	NA	NA	NA	NA	NA	RBM20	2479996
144	chr10	110006499	110011641	110007838	N	NA	NA	NA	NA	NA	NA	RBM20	2392514
145	chr10	110295434	110305989	110304996	N	NA	NA	NA	NA	NA	NA	RBM20	2098166
146	chr10	110566724	110573541	110567547	N	NA	NA	NA	NA	NA	NA	RBM20	1830614
147	chr10	110916863	110923550	110918904	N	NA	NA	NA	NA	NA	NA	RBM20	1480605
148	chr10	112206617	112227472	112224323	N	NA	NA	DUSP5	IMR90	Hi-C	24141950	RBM20	176683
149	chr10	112294452	112298149	112296681	N	NA	NA	SMNDC1,DUSP5,SMC3	IMR90	Hi-C	24141950	RBM20	106006
150	chr10	112897770	112900551	112899098	N	NA	NA	NA	NA	NA	NA	ADRA2A	60980
151	chr10	113852251	113859119	113854953	N	NA	NA	NA	NA	NA	NA	ADRA2A	1015461
152	chr10	119175609	119180357	119178806	N	NA	PDZD8	NA	NA	NA	NA	PDZD8	40672
153	chr10	119204676	119211720	119206453	N	NA	NA	NA	NA	NA	NA	PDZD8	69739
154	chr10	119585113	119599701	119597137	N	NA	NA	CASC2,EMX2OS	IMR90	Hi-C	24141950	CASC2	206631
155	chr10	119650286	119651826	119651297	N	NA	NA	NA	NA	NA	NA	CASC2	154506
156	chr10	121935153	121937732	121935843	N	NA	NA	NA	NA	NA	NA	PPAPDC1A	278734
157	chr10	121973263	121976820	121975066	N	NA	NA	NA	NA	NA	NA	PPAPDC1A	239646
158	chr10	122111698	122114934	122112816	N	NA	NA	NA	NA	NA	NA	PPAPDC1A	101532
159	chr10	122978697	122981472	122980692	N	NA	NA	NA	NA	NA	NA	PPAPDC1A	762231
160	chr10	123005067	123012514	123008897	N	NA	NA	NA	NA	NA	NA	PPAPDC1A	788601
161	chr10	125717726	125727967	125719530	N	NA	NA	NA	NA	NA	NA	CHST15	123963
162	chr10	126904439	126907042	126905398	N	NA	NA	CTBP2,LOC283038,FLJ37035	MCF7,IMR90	ChIA-PET,Hi-C	2226540424141950	LOC100169752	355898
163	chr10	132329401	132338035	1.32332e+17	N,N	NA;NA	NA	NA	NA	NA	NA	GLRX3	394762
164	chr10	133306762	133310028	133308907	N	NA	NA	NA	NA	NA	NA	GLRX3	1372123
165	chr10	133393132	133407689	133394080	N	NA	NA	NA	NA	NA	NA	GLRX3	1458493
166	chr10	21489030	21499354	21496613	N	NA	NA	NA	NA	NA	NA	C10orf140	315257
167	chr10	21523635	21531247	21525809	N	NA	NA	NA	NA	NA	NA	C10orf140	283364
168	chr10	22314646	22318018	22316354	N	NA	NA	ARMC3,COMMD3-BMI1,LOC100499489,NEBL,PIP4K2A,MSRB2,SPAG6	IMR90	Hi-C	24141950	C10orf140	500035
169	chr10	25014675	25019742	25016836	N	NA	NA	PRTFDC1,ARHGAP21,ENKUR	IMR90,K562,MCF7	Hi-C,ChIA-PET	2414195022265400	APBB1IP	1707524
170	chr10	26695670	26702832	26697294	N	NA	APBB1IP	NA	NA	NA	NA	APBB1IP	24434
171	chr10	27240011	27245894	2724083727242450	N,N	NA;NA	LINC00202	LINC00202	IMR90	Hi-C	24141950	LINC00202	9081
172	chr10	28300777	28304478	28303186	N	NA	ARMC4	NA	NA	NA	NA	ARMC4	12800
173	chr10	29325753	29328514	29327116	N	NA	NA	BAMBI,LYZL1,LOC100507605,LOC387647	IMR90	Hi-C	24141950	KIAA1462	1019974
174	chr10	29408403	29410734	29409560	N	NA	NA	BAMBI,LYZL1,LOC100507605	IMR90	Hi-C	24141950	KIAA1462	937754
175	chr10	30432745	30444382	30433996	N	NA	NA	MTPAP,KIAA1462,LOC729668	IMR90	Hi-C	24141950	KIAA1462	84257
176	chr10	32038054	32058046	32056431	N	NA	NA	ZNF438,ZEB1,ARHGAP12,LYZL2	IMR90,MCF7	Hi-C,ChIA-PET	2414195022265400	KIF5B	287325
177	chr10	32445240	32447281	32446126	N	NA	NA	KIF5B	MCF7	ChIA-PET	22265404	KIF5B	99869
178	chr10	3772395	3784723	3783303	N	NA	NA	LOC100216001,LOC338588,KLF6	IMR90,MCF7	Hi-C,ChIA-PET	2414195022265400	AKR1C3	1306235
179	chr10	37853288	37859503	37857687	N	NA	NA	NA	NA	NA	NA	ZNF37A	523761
180	chr10	38093639	38095644	38094285	N	NA	NA	NA	NA	NA	NA	ZNF37A	287620
181	chr10	3850799	3853858	3852126	N	NA	NA	LOC100216001,LOC338588,KLF6	IMR90,MCF7	Hi-C,ChIA-PET	2414195022265400	AKR1C3	1237100
182	chr10	3885434	3888728	3886967	N	NA	NA	KLF6,LOC100216001,LOC338588	K562,IMR90	ChIA-PET,Hi-C	2226540424141950	AKR1C3	1202230
183	chr10	42549792	42554086	42552897	N	NA	NA	NA	NA	NA	NA	C10orf10	2920244
184	chr10	42636914	42639951	42638432	N	NA	NA	NA	NA	NA	NA	C10orf10	2834379
185	chr10	42780243	42786587	42782772	N	NA	NA	NA	NA	NA	NA	C10orf10	2687743
186	chr10	43419409	43422216	43420634	N	NA	NA	RET	IMR90	Hi-C	24141950	C10orf10	2052114
187	chr10	43452841	43456996	43455683	N	NA	NA	RASGEF1A	IMR90	Hi-C	24141950	C10orf10	2017334
188	chr10	44955204	44980202	4497848044959680	N,N	NA;NA	NA	TMEM72-AS1,ZNF32-AS3,ZNF32	IMR90	Hi-C	24141950	C10orf10	494128
189	chr10	50620975	50628488	50624329	N	NA	DRGX	WDFY4,LRRC18,MIR4294,VSTM4,C10orf71,ERCC6	IMR90	Hi-C	24141950	DRGX	21068
190	chr10	58966278	58970681	58967717	N	NA	NA	NA	NA	NA	NA	TMEM26	4242527
191	chr10	59005846	59009539	59007565	N	NA	NA	NA	NA	NA	NA	TMEM26	4203669
192	chr10	59170078	59175429	59174028	N	NA	NA	NA	NA	NA	NA	TMEM26	4037779
193	chr10	59903830	59907663	59906696	N	NA	NA	NA	NA	NA	NA	TMEM26	3305545
194	chr10	63132417	63137028	63133195	N	NA	NA	NA	NA	NA	NA	TMEM26	76180
195	chr10	72213892	72221715	72216149	N	NA	NODAL,KIAA1274	KIAA1274,SGPL1,EIF4EBP2,ADAMTS14,NODAL,C10orf27	IMR90	Hi-C	24141950	NODAL	12427
196	chr10	80078316	80080891	80078919	N	NA	NA	ZMIZ1,RPS24,LOC100132987,LOC283050	IMR90	Hi-C	24141950	POLR3A	289018
197	chr10	80288354	80291365	80290535	N	NA	NA	RPS24,LOC283050,POLR3A,ZMIZ1,LOC100132987	IMR90	Hi-C	24141950	POLR3A	499056
198	chr10	80406212	80415634	80408225	N	NA	NA	LOC283050,RPS24,ZMIZ1,LOC100132987,POLR3A	IMR90	Hi-C	24141950	POLR3A	616914
199	chr10	80453044	80456761	80454151	N	NA	NA	ZMIZ1,LOC100132987,LOC283050,RPS24	IMR90	Hi-C	24141950	POLR3A	663746
200	chr10	87081329	87094108	87093193	N	NA	NA	NA	NA	NA	NA	KLLN	2529086
201	chr10	91408355	91411818	91409982	N	NA	KIF20B	PANK1,KIF20B,FLJ37201,IFIT5	K562,IMR90	ChIA-PET,Hi-C	2226540424141950	KIF20B	49549
202	chr10	91797152	91808092	91798343	N	NA	NA	NA	NA	NA	NA	KIF20B	335785
203	chr10	91921806	91925329	91923756	N	NA	NA	NA	NA	NA	NA	KIF20B	460439
204	chr10	92239938	92241799	92240824	N	NA	NA	NA	NA	NA	NA	RPP30	389910
205	chr10	94544824	94549982	94545716	N	NA	EXOC6	EXOC6,HHEX,KIF11	IMR90	Hi-C	24141950	EXOC6	44488
206	chr10	96128471	96150731	96130079	N	NA	TBC1D12	PLCE1,NOC3L,TBC1D12	IMR90	Hi-C	24141950	TBC1D12	11455
207	chr10	96675389	96678310	96677072	N	NA	NA	NA	NA	NA	NA	C10orf129	275647
208	chr10	985151	992139	988356	N	NA	GTPBP4	LARP4B,DIP2C,GTPBP4,IDI2-AS1	IMR90,K562	Hi-C,ChIA-PET	2414195022265400	GTPBP4	42210
209	chr11	106075024	106083128	106077490	N	NA	NA	GUCY1A2	IMR90	Hi-C	24141950	CWF19L2	1245444
210	chr11	10750666	10753511	10751236	N	NA	CTR9	MRVI1,AMPD3,RNF141,MRVI1-AS1,LYVE1,ADM,MTRNR2L8	IMR90	Hi-C	24141950	CTR9	19300
211	chr11	108495014	108498797	108498089	N	NA	NA	ATM,EXPH5,NPAT,ACAT1,C11orf65	IMR90	Hi-C	24141950	ATM	401455
212	chr11	112225174	112231855	112226525	N	NA	NA	NA	NA	NA	NA	PTS	128086
213	chr11	121291522	121298844	121292678	N	NA	NA	SORL1,SC5DL	IMR90	Hi-C	24141950	TMEM136	1095684
214	chr11	125588517	125596241	125592702	N	NA	PATE1	PATE4	IMR90	Hi-C	24141950	PATE1	19947
215	chr11	13134122	13136864	13135526	N	NA	NA	LOC100506305,RASSF10	IMR90	Hi-C	24141950	TEAD1	438153
216	chr11	13139367	13142138	13140561	N	NA	NA	LOC100506305,RASSF10	IMR90	Hi-C	24141950	TEAD1	443398
217	chr11	16736546	16753523	16738558	N	NA	C11orf58	NA	NA	NA	NA	C11orf58	6625
218	chr11	17205431	17212010	17208268	N	NA	PIK3C2A	PIK3C2A	IMR90	Hi-C	24141950	PIK3C2A	14077
219	chr11	30322202	30327148	30323041	N	NA	C11orf46	NA	NA	NA	NA	C11orf46	17501
220	chr11	32582909	32596867	32583751	N	NA	EIF3M	EIF3M	K562	ChIA-PET	22265404	EIF3M	8446
221	chr11	34598875	34602917	34600836	N	NA	EHF	APIP,SLC1A2,PDHX,ELF5,EHF,CD44	IMR90	Hi-C	24141950	EHF	39671
222	chr11	34822647	34827364	34825862	N	NA	NA	APIP,EHF,ELF5,CAT	IMR90	Hi-C	24141950	PDHX	110313
223	chr11	46241703	46244863	46243465	N	NA	NA	PHF21A,DGKZ,CREB3L1	IMR90	Hi-C	24141950	DGKZ	109592
224	chr11	57656706	57658722	57657624	N	NA	NA	OR9Q2,OR9Q1,OR5B21	IMR90	Hi-C	24141950	OR9Q1	132631
225	chr11	59666776	59670507	59669208	N	NA	TCN1	NA	NA	NA	NA	TCN1	32735
226	chr11	61358534	61365426	61362106	N	NA	SYT7,RPLP0P2	SYT7,DAGLA,RPLP0P2,SDHAF2,LRRC10B,C11orf9,DKFZP434K028,CPSF7,PPP1R32	IMR90,MCF7	Hi-C,ChIA-PET	2414195022265400	SYT7	10190
227	chr11	64222526	64227956	64226233	N	NA	NA	SLC22A12,NRXN2,RPS6KA4,SLC22A11,RASGRP2,PYGM,SF1,MAP4K2	IMR90,GM12878,K562,HELA	Hi-C,5C	2414195022955620	SLC22A12	130326
228	chr11	64229392	64232588	64230518	N	NA	NA	NRXN2,RPS6KA4,SLC22A11,SLC22A12,RASGRP2,PYGM,SF1,MAP4K2	IMR90,GM12878,K562,HELA	Hi-C,5C	2414195022955620	SLC22A12	125694
229	chr11	64267458	64273340	64268960	N	NA	NA	NRXN2,RASGRP2,PYGM,SLC22A12,SLC22A11	IMR90,HELA,K562	Hi-C,5C	2414195022955620	SLC22A12	84942
230	chr11	67468686	67469904	67469323	N	NA	NA	ALDH3B2,ACY3,NUDT8,TBX10	IMR90	Hi-C	24141950	ACY3	50556
231	chr11	67481812	67484216	67483016	N	NA	NA	NA	NA	NA	NA	ACY3	63682
232	chr11	68901955	68905310	68903877	N	NA	NA	FGF4,ORAOV1,TPCN2,CCND1,MYEOV	IMR90,MCF7	Hi-C,ChIA-PET	2414195022265400	MRGPRF	121105
233	chr11	69639661	69641097	69640988	N	NA	NA	FGF3	K562	ChIA-PET	22265404	MYEOV	578039
234	chr11	69661347	69677162	69675426	N	NA	NA	ANO1,ORAOV1,FGF19,FGF4,FGF3,FADD,PPFIA1	IMR90	Hi-C	24141950	MYEOV	599725
235	chr11	71444030	71450030	71448489	N	NA	FAM86C1	NA	NA	NA	NA	FAM86C1	48527
236	chr11	76439112	76446188	76444841	N	NA	TSKU	GUCY2E,TSKU,ACER3,B3GNT6	MCF7,IMR90	ChIA-PET,Hi-C	2226540424141950	TSKU	48097
237	chr11	90219780	90224472	90223119	N	NA	NA	NA	NA	NA	NA	TAF1D	3250231
238	chr11	9362755	9365239	9364533	N	NA	IPO7	DENND5A,ZNF143,IPO7,TMEM41B,LOC644656	IMR90	Hi-C	24141950	IPO7	40930
239	chr11	93725626	93748648	9374159293745470	N,N	NA;NA	HEPHL1	PANX1,GPR83,HEPHL1,MRE11A,PIWIL4	IMR90	Hi-C	24141950	HEPHL1	5730
240	chr11	94489785	94497119	94493884	N	NA	NA	AMOTL1,PIWIL4	IMR90,K562	Hi-C,ChIA-PET	2414195022265400	SESN3	467127
241	chr11	94971680	94976366	94973647	N	NA	SESN3	SESN3	IMR90	Hi-C	24141950	SESN3	7434
242	chr11	95065803	95074640	95067832	N	NA	NA	SESN3	IMR90	Hi-C	24141950	SESN3	101557
243	chr11	96373172	96398098	96389947	N	NA	NA	NA	NA	NA	NA	CCDC82	250089
244	chr12	100572805	100574707	100573634	N	NA	ACTR6	UHRF1BP1L	IMR90	Hi-C	24141950	ACTR6	19867
245	chr12	101607128	101610820	101608333	N	NA	SLC5A8	SLC5A8,ANO4	IMR90	Hi-C	24141950	SLC5A8	3112
246	chr12	103948263	103958164	103957270	N	NA	STAB2	PAH,ASCL1	IMR90	Hi-C	24141950	STAB2	22905
247	chr12	103959906	103975215	103965791	N	NA	STAB2	ASCL1	IMR90	Hi-C	24141950	STAB2	5854
248	chr12	106356538	106361258	106358132	N	NA	NA	NUAK1,C12orf75	IMR90	Hi-C	24141950	C12orf45	976440
249	chr12	107681601	107690590	1.07682e+17	N,N	NA;NA	NA	BTBD11	IMR90	Hi-C	24141950	C12orf23	332057
250	chr12	113184326	113187864	113185520	N	NA	RPH3A	NA	NA	NA	NA	RPH3A	41685
251	chr12	113965322	113967567	113966428	N	NA	NA	RBM19	IMR90	Hi-C	24141950	LHX5	55445
252	chr12	114674474	114686740	114684495	N	NA	NA	NA	NA	NA	NA	LHX5	764597
253	chr12	115420707	115422999	115422579	N	NA	NA	TBX3	IMR90	Hi-C	24141950	LHX5	1510830
254	chr12	115432057	115434902	115433277	N	NA	NA	TBX3	IMR90	Hi-C	24141950	LHX5	1522180
255	chr12	11648121	11650569	11649301	N	NA	NA	CSDA,BCL2L14	IMR90	Hi-C	24141950	LOC338817	50395
256	chr12	121349329	121353940	121352534	N	NA	SPPL3	SPPL3,MLEC,CDKAL1	K562,IMR90,MCF7	ChIA-PET,Hi-C	2.22654e+23	SPPL3	7174
257	chr12	123600377	123609335	123601921	N	NA	PITPNM2	PITPNM2,ARL6IP4,OGFOD2,LOC100507091,MPHOSPH9,ABCB9,VPS37B,C12orf65	K562,IMR90	ChIA-PET,Hi-C	2226540424141950	PITPNM2	5402
258	chr12	123711638	123713046	123712283	N	NA	C12orf65	MPHOSPH9,C12orf65,DENR,HCAR3,HCAR1,CCDC62,ARL6IP4,ABCB9,PITPNM2,OGFOD2,LOC100507091,CDK2AP1	K562,MCF7,IMR90	ChIA-PET,Hi-C	2226540424141950	C12orf65	4798
259	chr12	131859956	131861875	131860971	N	NA	NA	NA	NA	NA	NA	EP400	572590
260	chr12	132136337	132138660	132137415	N	NA	NA	NA	NA	NA	NA	EP400	295805
261	chr12	132985021	132987908	132986309	N	NA	NA	P2RX2,GALNT9,POLE,FBRSL1,LOC100507055,EP400NL	IMR90,MCF7	Hi-C,ChIA-PET	2414195022265400	FBRSL1	79249
262	chr12	22541049	22545455	22544379	N	NA	NA	NA	NA	NA	NA	ST8SIA1	53401
263	chr12	27022021	27023393	27022497	N	NA	ITPR2	ITPR2,ASUN	IMR90	Hi-C	24141950	ITPR2	35890
264	chr12	27242819	27246155	27244164	N	NA	NA	NA	NA	NA	NA	STK38L	150923
265	chr12	28189641	28192526	28190437	N	NA	NA	PTHLH	IMR90	Hi-C	24141950	CCDC91	217607
266	chr12	3870614	3874302	3873350	N	NA	EFCAB4B	EFCAB4B,PRMT8	IMR90	Hi-C	24141950	EFCAB4B	8248
267	chr12	39437757	39444415	39443744	N	NA	NA	NA	NA	NA	NA	ABCD2	569428
268	chr12	42324657	42329388	42326111	N	NA	NA	PDZRN4	IMR90	Hi-C	24141950	ABCD2	2310814
269	chr12	4320171	4321732	4321097	N	NA	NA	NA	NA	NA	NA	FGF23	167162
270	chr12	45970230	45993939	45991346	N	NA	NA	ARID2,LOC400027	MCF7	ChIA-PET	22265404	SCAF11	390462
271	chr12	47704951	47707436	47706057	N	NA	NA	AMIGO2,MIR4698,LOC100233209,FAM113B	IMR90	Hi-C	24141950	RPAP3	392408
272	chr12	48680408	48683511	48682332	N	NA	NA	ZNF641	MCF7	ChIA-PET	22265404	CCNT1	427270
273	chr12	53101754	53106103	53103094	N	NA	KRT1	KRT1,KRT77,KRT82,KRT75,KRT6B,KRT3,KRT84,KRT72,KRT73,KRT2,KRT76,KRT4,KRT79,KRT78	IMR90	Hi-C	24141950	KRT1	27563
274	chr12	53250696	53254336	53252070	N	NA	NA	KRT86,KRT83,KRT82,KRT74,KRT72,KRT71,KRT73,KRT1,KRT76,KRT4,KRT79,KRT78,KRT6A,KRT6B,KRT2,LOC283404,LOC283403,KRT81,KRT84,KRT85,KRT75,KRT6C,KRT77	IMR90	Hi-C	24141950	EIF4B	145726
275	chr12	53370060	53372223	53370896	N	NA	EIF4B	KRT8,EIF4B,KRT18,KRT85,KRT84,KRT75,KRT6B	K562,MCF7,IMR90	ChIA-PET,Hi-C	2226540424141950	EIF4B	27839
276	chr12	54299149	54302889	54301187	N	NA	HOXC13,HOXC12	LOC400043,FLJ12825,LOC100240735,HOXC12	IMR90	Hi-C	24141950	HOXC13	29687
277	chr12	55923160	55930365	55927403	N	NA	NA	NA	NA	NA	NA	BLOC1S1-RDH5	179453
278	chr12	57228317	57238843	57229952	N	NA	NA	TMEM194A,RDH16,HSD17B6,SDR9C7,GPR182,ZBTB39	IMR90	Hi-C	24141950	HSD17B6	71209
279	chr12	57743640	57746854	57745061	N	NA	NA	R3HDM2,MARS,INHBE,INHBC,GLI1,ARHGAP9	IMR90	Hi-C	24141950	NXPH4	133062
280	chr12	57768769	57774813	57772401	N	NA	NA	INHBC,R3HDM2,ARHGAP9,GLI1,INHBE,STAC3	IMR90	Hi-C	24141950	NXPH4	158191
281	chr12	63842816	63846720	63843802	N	NA	NA	NA	NA	NA	NA	TBC1D30	1371632
282	chr12	67267388	67278681	67269234	N	NA	NA	NA	NA	NA	NA	CAND1	384380
283	chr12	68785434	68789422	68788138	N	NA	NA	RAP1B,NUP107	IMR90	Hi-C	24141950	LYZ	952712
284	chr12	68806690	68850389	68808596	N	NA	NA	RAP1B,SNORA70G,LOC100507250,NUP107	IMR90	Hi-C	24141950	LYZ	891745
285	chr12	69584584	69599420	69585377	N	NA	NA	CPM,CPSF6	IMR90	Hi-C	24141950	LYZ	142714
286	chr12	71615799	71673728	71663920	N	NA	NA	NA	NA	NA	NA	YEATS4	1862267
287	chr12	71684302	71687262	71686266	N	NA	NA	NA	NA	NA	NA	YEATS4	1930770
288	chr12	71731198	71732644	71731892	N	NA	NA	NA	NA	NA	NA	YEATS4	1977666
289	chr12	76344919	76349931	76348466	N	NA	NA	PHLDA1,KRR1,OSBPL8	IMR90,MCF7	Hi-C,ChIA-PET	2414195022265400	PHLDA1	75625
290	chr12	76558242	76561362	76559835	N	NA	NA	NAP1L1,PHLDA1,OSBPL8,BBS10	IMR90	Hi-C	24141950	NAP1L1	79504
291	chr12	79931724	79937870	79935229	N	NA	NA	SYT1,PAWR,PPP1R12A	IMR90	Hi-C	24141950	PTPRQ	900256
292	chr12	82352447	82360465	82358487	N	NA	NA	NA	NA	NA	NA	MYF5	1241739
293	chr12	89343124	89362162	8935427689357390	N,N	NA;NA	NA	KITLG,TMTC3,CEP290	IMR90	Hi-C	24141950	LOC728084	51307
294	chr12	9131107	9133855	9132280	N	NA	M6PR	NA	NA	NA	NA	M6PR	28750
295	chr12	92925456	92930949	92929412	N	NA	NA	NA	NA	NA	NA	CLLU1OS	103532
296	chr12	93014721	93022911	9302054593016380	N,N	NA;NA	NA	NA	NA	NA	NA	CLLU1OS	192797
297	chr12	9646334	9650574	9648025	N	NA	NA	NA	NA	NA	NA	M6PR	543977
298	chr12	98502977	98504956	98503678	N	NA	NA	NA	NA	NA	NA	ACTR6	2089618
299	chr12	98511745	98519049	98515528	N	NA	NA	NA	NA	NA	NA	ACTR6	2075525
300	chr12	98592695	98599123	98593588	N	NA	NA	NA	NA	NA	NA	ACTR6	1995451
301	chr13	106549108	106569549	106568212	N	NA	NA	NA	NA	NA	NA	CARKD	4698258
302	chr13	110560145	110565949	110561791	N	NA	NA	MYO16,IRS2	IMR90	Hi-C	24141950	CARKD	701858
303	chr13	110614252	110616331	110615528	N	NA	NA	MYO16	IMR90	Hi-C	24141950	CARKD	651476
304	chr13	112586223	112589729	112588144	N	NA	NA	SOX1	IMR90	Hi-C	24141950	SOX1	132184
305	chr13	112685910	112697400	112689939	N	NA	SOX1	SOX1	IMR90	Hi-C	24141950	SOX1	24513
306	chr13	19780748	19784232	19783017	N	NA	TUBA3C	NA	NA	NA	NA	TUBA3C	24756
307	chr13	20119603	20122000	20120643	N	NA	NA	NA	NA	NA	NA	ZMYM5	315776
308	chr13	20126595	20129271	20128128	N	NA	NA	NA	NA	NA	NA	ZMYM5	308505
309	chr13	20517476	20529752	20526236	N	NA	NA	ZMYM2,ZMYM5	MCF7,IMR90	ChIA-PET,Hi-C	2226540424141950	ZMYM5	79700
310	chr13	23568998	23581560	23570665	N	NA	NA	NA	NA	NA	NA	MIPEP	882027
311	chr13	24510120	24514378	24512770	N	NA	MIPEP,C1QTNF9B	SPATA13	IMR90	Hi-C	24141950	C1QTNF9B	38995
312	chr13	24921135	24923908	24922983	N	NA	NA	NA	NA	NA	NA	RNF17	414393
313	chr13	27447188	27452383	27450415	N	NA	NA	PRHOXNB	IMR90	Hi-C	24141950	POLR1D	742497
314	chr13	30304566	30309252	30307045	N	NA	NA	MTUS2,LOC728437,SLC7A1,UBL3	IMR90	Hi-C	24141950	USPL1	882578
315	chr13	30461016	30467502	30465943	N	NA	NA	UBL3	IMR90	Hi-C	24141950	USPL1	724328
316	chr13	30614995	30621452	30617078	N	NA	NA	LOC440131,UBL3	IMR90	Hi-C	24141950	USPL1	570378
317	chr13	32029696	32041332	32031300	N	NA	NA	B3GALTL	IMR90	Hi-C	24141950	FRY	564105
318	chr13	37057729	37060638	37059735	N	NA	NA	NA	NA	NA	NA	CCNA1	51762
319	chr13	40563209	40565923	40563488	N	NA	NA	FOXO1	IMR90	Hi-C	24141950	LINC00548	228716
320	chr13	43022751	43024797	43023681	N	NA	NA	TNFSF11	IMR90	Hi-C	24141950	MTRF1	1185038
321	chr13	45328471	45345723	45341371	N	NA	NA	TSC22D1,TSC22D1-AS1,NUFIP1,LINC00330	IMR90	Hi-C	24141950	TSC22D1-AS1	178439
322	chr13	45445571	45448610	45447442	N	NA	NA	TSC22D1,NUFIP1,TSC22D1-AS1,LINC00330	IMR90	Hi-C	24141950	TSC22D1-AS1	295539
323	chr13	45463847	45471580	45464800	N	NA	NA	TSC22D1,LINC00330,NUFIP1,TSC22D1-AS1,LACC1	IMR90	Hi-C	24141950	TSC22D1-AS1	313815
324	chr13	46790718	46798268	4679717946796920	N,N	NA;NA	NA	NA	NA	NA	NA	LOC100509894	163735
325	chr13	47999675	48002091	48001386	N	NA	NA	NA	NA	NA	NA	CYSLTR2	1278860
326	chr13	48034438	48039654	48037707	N	NA	NA	HTR2A	IMR90	Hi-C	24141950	CYSLTR2	1241297
327	chr13	48231234	48245556	48233113	N	NA	NA	NA	NA	NA	NA	CYSLTR2	1035395
328	chr13	48300700	48306184	48303719	N	NA	NA	HTR2A	IMR90	Hi-C	24141950	CYSLTR2	974767
329	chr13	50909309	50913012	50909994	N	NA	NA	DLEU7,DLEU2,DLEU1	IMR90	Hi-C	24141950	ST13P4	163155
330	chr13	60162523	60168137	60163999	N	NA	NA	NA	NA	NA	NA	LINC00282	7743237
331	chr13	72726454	72733880	72727793	N	NA	NA	NA	NA	NA	NA	LINC00282	20307168
332	chr13	72777766	72783540	72782037	N	NA	NA	NA	NA	NA	NA	LINC00282	20358480
333	chr13	75472110	75483978	75482244	N	NA	NA	NA	NA	NA	NA	GPC6	18395100
334	chr13	75759316	75767384	75760612	N	NA	NA	KLF12	IMR90	Hi-C	24141950	GPC6	18111694
335	chr13	76990951	76995542	76992052	N	NA	NA	KCTD12	IMR90	Hi-C	24141950	GPC6	16883536
336	chr13	77026449	77028250	77026950	N	NA	NA	LMO7	IMR90	Hi-C	24141950	GPC6	16850828
337	chr13	79379308	79411281	79406084	N	NA	NA	NA	NA	NA	NA	GPC6	14467797
338	chr13	96051073	96054442	96053472	N	NA	NA	ABCC4,CLDN10	IMR90	Hi-C	24141950	ABCC4	97386
339	chr14	101808481	101811340	101810072	N	NA	NA	MIR655,MIR487A,DIO3,MIR1247,DIO3OS	IMR90	Hi-C	24141950	DIO3	216348
340	chr14	101946912	101950053	101948194	N	NA	NA	DIO3OS,DIO3,MIR1247	MCF7	ChIA-PET	22265404	DIO3	77635
341	chr14	102076694	102090281	102087233	N	NA	DIO3	MEG8,LINC00523,MIR381,MIR376C,MIR654,MIR1185-1,MIR539,MIR376B,MIR495,MIR889,MIR1185-2,MIR300,MIR376A2,MIR376A1,MIR655,MIR487B	IMR90	Hi-C	24141950	DIO3	49006
342	chr14	102137971	102141882	102139739	N	NA	NA	MEG8,RTL1,LINC00523	IMR90	Hi-C	24141950	LINC00239	54892
343	chr14	104764677	104771892	104766304	N	NA	NA	NA	NA	NA	NA	AKT1	490188
344	chr14	104814919	104820033	104816097	N	NA	NA	NA	NA	NA	NA	AKT1	442047
345	chr14	21307485	21309880	21308886	N	NA	NA	NA	NA	NA	NA	NDRG2	184055
346	chr14	22582388	22590609	22589309	N	NA	NA	NA	NA	NA	NA	DAD1	467534
347	chr14	22764120	22778963	22767015	N	NA	NA	NA	NA	NA	NA	DAD1	279180
348	chr14	22829131	22838768	22829845	N	NA	NA	DAD1	IMR90	Hi-C	24141950	DAD1	219375
349	chr14	22869562	22873947	22871674	N	NA	NA	DAD1,SLC7A7,RBM23,OXA1L	IMR90	Hi-C	24141950	DAD1	184196
350	chr14	22915407	22930233	22929788	N	NA	NA	OXA1L,SLC7A7	IMR90	Hi-C	24141950	DAD1	127910
351	chr14	22955060	22958134	22957129	N	NA	NA	DAD1	IMR90	Hi-C	24141950	DAD1	100009
352	chr14	22969814	22988425	2298266822976980	N,N	NA;NA	NA	SLC7A7,OXA1L,DAD1	IMR90	Hi-C	24141950	DAD1	69718
353	chr14	23004890	23008334	23007252	N	NA	DAD1	MMP14,REM2,RBM23,PRMT5	IMR90	Hi-C	24141950	DAD1	49809
354	chr14	24136342	24159339	24147074	N	NA	DHRS2	NA	NA	NA	NA	DHRS2	30769
355	chr14	24193910	24198571	24195997	N	NA	NA	C14orf167	IMR90	Hi-C	24141950	DHRS2	88337
356	chr14	24201553	24214984	24213051	N	NA	NA	C14orf165	IMR90	Hi-C	24141950	DHRS2	95980
357	chr14	24230424	24244602	2423266624242470	N,N	NA;NA	NA	C14orf165	IMR90	Hi-C	24141950	DHRS2	124851
358	chr14	24263420	24274898	24271376	N	NA	NA	NA	NA	NA	NA	DHRS4	148067
359	chr14	24814965	24823212	24817355	N	NA	ADCY4,RIPK3,NFATC4	NFATC4,NEDD8-MDP1,CHMP4A,MDP1,C14orf21,DHRS1,LTB4R,ADCY4,RIPK3,KHNYN,SDR39U1,CBLN3,NYNRIN	MCF7,IMR90	ChIA-PET,Hi-C	2226540424141950	RIPK3	5723
360	chr14	25048550	25051294	25050197	N	NA	CTSG	NA	NA	NA	NA	CTSG	3084
361	chr14	30557752	30662735	3055912830622170	N,N	NA;NA	NA	C14orf23,FOXG1,PRKD1	IMR90	Hi-C	24141950	G2E3	365594
362	chr14	34330900	34333806	34332336	N	NA	NA	NA	NA	NA	NA	SPTSSA	597662
363	chr14	34627693	34631341	34630187	N	NA	NA	NA	NA	NA	NA	SPTSSA	300127
364	chr14	34865085	34878003	34874466	N	NA	NA	NA	NA	NA	NA	SPTSSA	53465
365	chr14	35346919	35348672	35347375	N	NA	NA	BAZ1A,SRP54	IMR90,MCF7	Hi-C,ChIA-PET	2414195022265400	PPP2R3C	242847
366	chr14	35825210	35828330	35826581	N	NA	NA	PSMA6,SNX6,PPP2R3C,KIAA0391,NFKBIA	IMR90	Hi-C	24141950	PPP2R3C	233691
367	chr14	39076956	39109375	39103361	N	NA	NA	SSTR1	IMR90	Hi-C	24141950	GEMIN2	474113
368	chr14	39113075	39117072	39114286	N	NA	NA	SSTR1	IMR90	Hi-C	24141950	GEMIN2	466416
369	chr14	39168172	39172258	39170399	N	NA	NA	NA	NA	NA	NA	GEMIN2	411230
370	chr14	39172806	39185043	39175138	N	NA	NA	NA	NA	NA	NA	GEMIN2	398445
371	chr14	39428250	39434767	39432769	N	NA	NA	NA	NA	NA	NA	GEMIN2	148721
372	chr14	44895528	44902311	44897529	N	NA	NA	NA	NA	NA	NA	MIA2	5192403
373	chr14	45127453	45135941	4513456945135190	N,N	NA;NA	NA	NA	NA	NA	NA	DNAAF2	4966007
374	chr14	49568938	49587634	49586495	N	NA	NA	NA	NA	NA	NA	DNAAF2	514314
375	chr14	49596756	49600121	49598917	N	NA	NA	NA	NA	NA	NA	DNAAF2	501827
376	chr14	49616555	49626140	49620747	N	NA	NA	NA	NA	NA	NA	DNAAF2	475808
377	chr14	49629132	49635812	49634159	N	NA	NA	NA	NA	NA	NA	DNAAF2	466136
378	chr14	49640443	49644335	49642505	N	NA	NA	NA	NA	NA	NA	DNAAF2	457613
379	chr14	49766414	49773271	4976783349770480	N,N	NA;NA	NA	NA	NA	NA	NA	DNAAF2	328677
380	chr14	49861490	49864610	49862817	N	NA	NA	NA	NA	NA	NA	DNAAF2	237338
381	chr14	49867445	49869334	49868322	N	NA	NA	NA	NA	NA	NA	DNAAF2	232614
382	chr14	49890885	49900411	49892969	N	NA	NA	NA	NA	NA	NA	DNAAF2	201537
383	chr14	49999134	50004919	5000133350003450	N,N	NA;NA	NA	NA	NA	NA	NA	DNAAF2	97029
384	chr14	50059658	50063281	50061637	N	NA	DNAAF2	RPS29,LRR1	K562,IMR90	ChIA-PET,Hi-C	2226540424141950	DNAAF2	38667
385	chr14	52706229	52712884	52707117	N	NA	PTGDR	NID2,TXNDC16,C14orf166,PTGDR,GPR137C	IMR90	Hi-C	24141950	PTGDR	21547
386	chr14	53946811	53958462	5395690153953930	N,N	NA;NA	NA	BMP4	IMR90	Hi-C	24141950	BMP4	465092
387	chr14	54561661	54597598	54565514	N	NA	NA	NA	NA	NA	NA	BMP4	138107
388	chr14	55025460	55028676	55027152	N	NA	SAMD4A	SAMD4A	MCF7	ChIA-PET	22265404	SAMD4A	5654
389	chr14	58395006	58398564	58395917	N	NA	NA	NA	NA	NA	NA	OTX2OS1	1115105
390	chr14	59186885	59189543	59188561	N	NA	NA	NA	NA	NA	NA	DHRS7	1442668
391	chr14	59466444	59486895	59484438	N	NA	NA	DACT1,KIAA0586	IMR90	Hi-C	24141950	DHRS7	1145316
392	chr14	61694038	61707582	61695350	N	NA	NA	SIX1,MNAT1,SLC38A6,SIX4,TRMT5	IMR90	Hi-C	24141950	SIX6	718100
393	chr14	63640786	63643381	63641974	N	NA	NA	RHOJ	IMR90	Hi-C	24141950	AKAP5	1288836
394	chr14	69151654	69154924	69153253	N	NA	NA	RAD51B,ZFP36L1	IMR90	Hi-C	24141950	EXD2	503270
395	chr14	69190556	69193320	69191611	N	NA	NA	RAD51B,ZFP36L1	IMR90	Hi-C	24141950	EXD2	464874
396	chr14	73057405	73061846	7305842873058410	N,N	NA;NA	NA	RGS6,DPF3,DCAF4	IMR90	Hi-C	24141950	DPF3	298963
397	chr14	74284230	74303673	74303011	N	NA	NA	COQ6,FAM161B,MIR4505,C14orf43,PNMA1,DNAL1,PTGR2,HEATR4,ZNF410,C14orf45	IMR90,MCF7,K562	Hi-C,ChIA-PET	2414195022265400	DNAL1	172652
398	chr14	77454702	77460931	77457791	N	NA	IRF2BPL	IRF2BPL,KIAA1737	IMR90	Hi-C	24141950	IRF2BPL	34103
399	chr14	94449167	94452890	94451900	N	NA	ASB2,OTUB2	LINC00521	MCF7	ChIA-PET	22265404	ASB2	6091
400	chr14	95522286	95525404	95523544	N	NA	NA	NA	NA	NA	NA	GSC	285787
401	chr15	101648015	101654921	101652435	N	NA	NA	CHSY1,SELS,ASB7,LRRK1	IMR90	Hi-C	24141950	CERS3	563090
402	chr15	22785391	22787738	22786606	N	NA	TUBGCP5	NA	NA	NA	NA	TUBGCP5	45657
403	chr15	24876791	24880703	24878429	N	NA	C15orf2	NA	NA	NA	NA	C15orf2	39838
404	chr15	34982474	34989614	34988557	N	NA	NA	AQR,ZNF770	IMR90	Hi-C	24141950	ACTC1	98313
405	chr15	40405080	40412246	40405709	N	NA	BUB1B	SRP14,LOC100131089,BMF,BUB1B,PAK6,PLCB2,ANKRD63	IMR90	Hi-C	24141950	BUB1B	40964
406	chr15	41416147	41418531	41417066	N	NA	NA	NA	NA	NA	NA	EXD1	104364
407	chr15	42390993	42393513	42392749	N	NA	NA	MAPKBP1,MGA,EHD4,PLA2G4E,PLA2G4D,VPS39,PLA2G4F,TMEM87A	IMR90	Hi-C	24141950	PLA2G4F	55326
408	chr15	44533946	44539024	44537001	N	NA	NA	CTDSPL2,WDR76,FRMD5,CASC4	IMR90	Hi-C	24141950	MFAP1	416995
409	chr15	48328959	48336590	48331412	N	NA	NA	SEMA6D,CTXN2,SLC12A1	IMR90	Hi-C	24141950	CEP152	766753
410	chr15	50423161	50427646	50424248	N	NA	SLC27A2	ATP8B4,GALK2,GABPB1,SHC4	IMR90	Hi-C	24141950	SLC27A2	46747
411	chr15	50684237	50688382	50686860	N	NA	GABPB1	LOC100129387,GABPB1,MIR4712	MCF7,IMR90	ChIA-PET,Hi-C	2226540424141950	GABPB1	36632
412	chr15	55188667	55198222	55196990	N	NA	NA	NA	NA	NA	NA	PYGO1	682828
413	chr15	55318636	55320370	55319200	N	NA	NA	NA	NA	NA	NA	PYGO1	560680
414	chr15	56886141	56889362	56887307	N	NA	NA	NA	NA	NA	NA	TCF12	321471
415	chr15	59687488	59690886	59689153	N	NA	MYO1E	MYO1E,LDHAL6B,FAM81A	IMR90	Hi-C	24141950	MYO1E	22417
416	chr15	60473289	60480287	60479158	N	NA	NA	BNIP2	IMR90	Hi-C	24141950	MYO1E	808218
417	chr15	60567772	60592491	60591090	N	NA	NA	NA	NA	NA	NA	MYO1E	902701
418	chr15	62390322	62392064	62390509	N	NA	NA	NA	NA	NA	NA	APH1B	1177685
419	chr15	64160797	64164475	64163202	N	NA	NA	DAPK2,HERC1,FAM96A	IMR90	Hi-C	24141950	DAPK2	174046
420	chr15	68227248	68231226	68229777	N	NA	NA	PIAS1,CALML4,CLN6,C15orf61,LOC100506686	IMR90	Hi-C	24141950	SKOR1	109307
421	chr15	68274513	68287867	68277750	N	NA	NA	PIAS1,IQCH,LOC100506686,CALML4	IMR90	Hi-C	24141950	SKOR1	156572
422	chr15	68812479	68824962	6882096068817020	N,N	NA;NA	NA	ITGA11,FEM1B,ANP32A,MIR548H4	IMR90	Hi-C	24141950	SKOR1	694538
423	chr15	76335128	76338230	76336615	N	NA	NRG4	NA	NA	NA	NA	NRG4	30343
424	chr15	78147378	78151220	78149276	N	NA	NA	LINGO1,LOC253044	IMR90	Hi-C	24141950	IDH3A	290499
425	chr15	78537960	78546570	78540394	N	NA	DNAJA4	DNAJA4,WDR61,IDH3A,ACSBG1,CIB2,SH2D7,LOC91450,TBC1D2B	IMR90	Hi-C	24141950	DNAJA4	9917
426	chr15	78992676	78995140	78994102	N	NA	NA	IREB2,PSMA4,CHRNA5,CHRNA3,CHRNB4,LOC729911	IMR90	Hi-C	24141950	CHRNB4	59089
427	chr15	79893979	79898470	79897086	N	NA	NA	TMED3	IMR90	Hi-C	24141950	ST20-MTHFS	316978
428	chr15	79920115	79925183	79923854	N	NA	NA	NA	NA	NA	NA	ST20-MTHFS	290265
429	chr15	80058690	80066320	80059553	N	NA	NA	TMED3,KIAA1024	IMR90	Hi-C	24141950	ST20-MTHFS	149128
430	chr15	84910780	84914010	84912119	N	NA	NA	NA	NA	NA	NA	DNM1P41	131796
431	chr15	89243135	89245172	89243913	N	NA	NA	ACAN,HAPLN3,ISG20	IMR90	Hi-C	24141950	ISG20	61096
432	chr15	89309817	89335742	89334943	N	NA	NA	ISG20,ACAN,HAPLN3	IMR90	Hi-C	24141950	ISG20	127778
433	chr15	89573989	89577448	89575341	N	NA	NA	MFGE8,ABHD2,HAPLN3	IMR90,K562	Hi-C,ChIA-PET	2414195022265400	POLG	300578
434	chr15	89891322	89895144	89894140	N	NA	POLG	POLG,FANCI,LOC254559	IMR90,MCF7	Hi-C,ChIA-PET	2414195022265400	POLG	13296
435	chr15	90715512	90718935	90717248	N	NA	SEMA4B	SEMA4B	MCF7	ChIA-PET	22265404	SEMA4B	9217
436	chr15	92809242	92812505	92810016	N	NA	NA	C15orf32	IMR90	Hi-C	24141950	ST8SIA2	124635
437	chr15	92819324	92822144	92820462	N	NA	NA	NA	NA	NA	NA	ST8SIA2	114996
438	chr15	92830021	92833193	92832028	N	NA	NA	NA	NA	NA	NA	ST8SIA2	103947
439	chr15	94230307	94233940	94231470	N	NA	NA	NA	NA	NA	NA	ASB9P1	891593
440	chr15	96329199	96341979	96330554	N	NA	NA	NR2F2	IMR90,MCF7	Hi-C,ChIA-PET	2414195022265400	IGF1R	2850782
441	chr15	98646430	98650224	98647972	N	NA	NA	NA	NA	NA	NA	IGF1R	542537
442	chr15	99564419	99568328	99565857	N	NA	NA	IGF1R	IMR90	Hi-C	24141950	SYNM	76958
443	chr16	10384963	10406298	10385987	N	NA	NA	NA	NA	NA	NA	ATF7IP2	73614
444	chr16	10928532	10946157	1094250610944440	N,N	NA;NA	CIITA	CIITA,TEKT5,NUBP1,FAM18A	IMR90,SW13	Hi-C,3C	2414195019181700	CIITA	24898
445	chr16	11579476	11588595	11587171	N	NA	NA	SNN,TXNDC11,CLEC16A,LITAF	IMR90	Hi-C	24141950	LITAF	92727
446	chr16	11723526	11745560	11743345	N	NA	LITAF	CLEC16A,LITAF,TXNDC11,SNN	IMR90,MCF7	Hi-C,ChIA-PET	2414195022265400	LITAF	42204
447	chr16	14070281	14076527	14071236	N	NA	NA	NA	NA	NA	NA	MKL2	88669
448	chr16	19111936	19115448	19113776	N	NA	COQ7,ITPRIPL2	ITPRIPL2	IMR90	Hi-C	24141950	ITPRIPL2	9806
449	chr16	21597785	21603122	21599513	N	NA	METTL9	METTL9,IGSF6	IMR90,MCF7,K562	Hi-C,ChIA-PET	2414195022265400	METTL9	7734
450	chr16	22191684	22194899	22192430	N	NA	EEF2K	NA	NA	NA	NA	EEF2K	22693
451	chr16	22195511	22196502	22195775	N	NA	EEF2K	NA	NA	NA	NA	EEF2K	21090
452	chr16	22204689	22209012	22206152	N	NA	EEF2K	POLR3E,EEF2K,UQCRC2,PDZD9,C16orf52	K562,MCF7,IMR90	ChIA-PET,Hi-C	2226540424141950	EEF2K	8580
453	chr16	25105617	25108320	25107137	N	NA	LCMT1	SLC5A11,ARHGAP17,LCMT1,LOC100506655	IMR90	Hi-C	24141950	LCMT1	14727
454	chr16	27202227	27206288	27203840	N	NA	JMJD5	IL21R,ZKSCAN2,JMJD5,NSMCE1,FLJ21408,GTF3C1	IMR90,MCF7	Hi-C,ChIA-PET	2414195022265400	JMJD5	8519
455	chr16	28552597	28555160	28554054	N	NA	CCDC101	IL27,NUPR1,CCDC101,SULT1A2	IMR90	Hi-C	24141950	CCDC101	10089
456	chr16	29960978	29963663	29962038	N	NA	ASPHD1,TMEM219,TAOK2	MVP,KCTD13,KIF22,MAZ,CDIPT,LOC440356,SEZ6L2,ASPHD1,PPP4C,TAOK2,TMEM219,INO80E,DOC2A,C16orf92,FAM57B,HIRIP3	IMR90	Hi-C	24141950	TMEM219	9688
457	chr16	30633511	30637131	30634450	N	NA	PRR14	PPP4C,ZNF48,ZNF771,ITGAL,PRR14	IMR90	Hi-C	24141950	PRR14	25110
458	chr16	30812909	30815978	30814418	N	NA	RNF40,C16orf93	C16orf93,PHKG2,RNF40,ZNF629,MIR762,BCL7C,CTF1,MIR4519,FBXL19-AS1,FBXL19,SRCAP	IMR90,MCF7,K562	Hi-C,ChIA-PET	2414195022265400	C16orf93	39344
459	chr16	31031353	31037279	31033845	N	NA	HSD3B7,STX1B,STX4,ZNF668,ZNF646	DEC1,ZNF668,ZNF646,STX4	MCF7,K562	ChIA-PET	1989032322265400	STX4	7624
460	chr16	50504705	50517748	50506008	N	NA	NA	NKD1	IMR90	Hi-C	24141950	NKD1	64493
461	chr16	51094426	51096912	51096019	N	NA	NA	LOC388276	IMR90	Hi-C	24141950	CYLD	318465
462	chr16	51118720	51121888	51120844	N	NA	NA	NA	NA	NA	NA	CYLD	342759
463	chr16	53053273	53060604	53054967	N	NA	CHD9	NA	NA	NA	NA	CHD9	28341
464	chr16	53433480	53439994	53434994	N	NA	RBL2	NA	NA	NA	NA	RBL2	28357
465	chr16	54173887	54177867	54175627	N	NA	NA	FTO	IMR90	Hi-C	24141950	FTO	436012
466	chr16	57370900	57378905	57372700	N	NA	NA	POLR2C,COQ9,CIAPIN1,FAM192A,RSPRY1,CCL17,PLLP,CCDC102A,ARL2BP	IMR90	Hi-C	24141950	CIAPIN1	102464
467	chr16	58390988	58393456	58392499	N	NA	NA	GINS3	IMR90	Hi-C	24141950	C16orf80	227692
468	chr16	70113970	70115477	70114185	N	NA	NA	NA	NA	NA	NA	LOC729513	144459
469	chr16	70476354	70482382	7048005770481000	N,N	NA;NA	NA	ST3GAL2	MCF7,K562	ChIA-PET	22265404	SF3B3	75309
470	chr16	71277926	71290357	71289432	N	NA	NA	HYDIN,CALB2,HPR	IMR90	Hi-C	24141950	ZNF23	205760
471	chr16	74293617	74308658	74296731	N	NA	NA	PSMD7	IMR90	Hi-C	24141950	CLEC18B	146710
472	chr16	78098590	78101128	78099458	N	NA	WWOX	CLEC3A	IMR90	Hi-C	24141950	WWOX	32199
473	chr16	81445340	81467294	8144860081452290	N,N	NA;NA	CMIP	CMIP	K562	ChIA-PET	22265404	CMIP	11481
474	chr16	85514029	85517852	85515711	N	NA	NA	KIAA0182,FAM92B	IMR90,K562	Hi-C,ChIA-PET	2414195022265400	KIAA0182	127177
475	chr16	85522522	85526824	85524923	N	NA	NA	KIAA0182,FAM92B,KIAA0513,LOC727710	IMR90	Hi-C	24141950	KIAA0182	118205
476	chr16	85534679	85536664	85535209	N	NA	NA	KIAA0182	IMR90	Hi-C	24141950	KIAA0182	108365
477	chr16	8673557	8698430	8674459	N	NA	METTL22	ABAT	IMR90	Hi-C	24141950	METTL22	17097
478	chr16	9090550	9129391	9091421	N	NA	NA	USP7,C16orf72	IMR90,MCF7	Hi-C,ChIA-PET	2414195022265400	CARHSP1	127687
479	chr17	13016958	13019601	13018128	N	NA	NA	CDRT7,COX10	IMR90	Hi-C	24141950	HS3ST3A1	485643
480	chr17	14298422	14326616	1430093714309290	N,N	NA;NA	NA	NA	NA	NA	NA	HS3ST3B1	93916
481	chr17	18362354	18364472	18363576	N	NA	LOC339240	NA	NA	NA	NA	LOC339240	36859
482	chr17	19375934	19382124	19378287	N	NA	NA	ULK2,AKAP10,EPN2,SLC47A2,B9D1	IMR90	Hi-C	24141950	RNF112	61443
483	chr17	29389205	29394183	29390455	N	NA	NF1	NF1,MIR4733,ADAP2,RNF135,OMG,EVI2B	IMR90,K562	Hi-C,ChIA-PET	2414195022265400	NF1	27762
484	chr17	30115771	30132458	30116791	N	NA	NA	RAB11FIP4,C17orf79,MIR193A,MIR4725,MIR365B	IMR90	Hi-C	24141950	UTP6	96271
485	chr17	38867437	38869480	38868558	N	NA	NA	GJD3,CCR7,SMARCE1,KRT222,KRT24,KRT25,KRT27,KRT26,KRT28,KRTAP9-2,KRTAP9-9,KRTAP17-1,KRT33A,KRT13,KRT19,KRT15,KRT9,LOC147093,KRT14,KRT42P,KRT17,KRT16,EIF1	IMR90,MCF7	Hi-C,ChIA-PET	2414195022265400	KRTAP4-11	405126
486	chr17	40217854	40221116	40219289	N	NA	NKIRAS2	RAB5C	IMR90	Hi-C	24141950	NKIRAS2	48260
487	chr17	41686404	41695152	41688766	N	NA	NA	DHX8,MEOX1,SOST,ETV4,DUSP3	IMR90	Hi-C	24141950	SOST	141004
488	chr17	42607480	42614250	42609527	N	NA	GPATCH8	GPATCH8,C17orf104,CCDC43,FZD2,DBF4B,UBTF,ITGA2B,RUNDC3A,SLC25A39	IMR90	Hi-C	24141950	GPATCH8	26523
489	chr17	42676248	42679873	42678317	N	NA	NA	GPATCH8,CCDC43,C17orf104,FZD2,DBF4B	IMR90	Hi-C	24141950	GPATCH8	95291
490	chr17	44344196	44353885	44345193	N	NA	NA	KANSL1-AS1,KANSL1	K562,IMR90	ChIA-PET,Hi-C	2226540424141950	ARL17A	85278
491	chr17	45130695	45133584	45132565	N	NA	NA	NA	NA	NA	NA	RPRML	74081
492	chr17	45142388	45153305	45148442	N	NA	NA	NPEPPS,CDC27,MYL4	IMR90	Hi-C	24141950	RPRML	85774
493	chr17	47178584	47190692	47189422	N	NA	NA	ABI3,GNGT2,ZNF652,IGF2BP1,UBE2Z,B4GALNT2,PHOSPHO1,TTLL6,SNF8,GIP	IMR90	Hi-C	24141950	SNF8	156430
494	chr17	48992467	49009904	48997233	Y	UTP18,RSAD1,TOB1	LOC400604,TOB1	SPAG9,LOC400604,TOB1,SPATA20,EPN3,WFIKKN2,LINC00483,ANKRD40	IMR90,K562	Hi-C,ChIA-PET	2414195022265400	TOB1	47128
495	chr17	49399839	49416240	49415020	N	NA	NA	NA	NA	NA	NA	MBTD1	62412
496	chr17	50344507	50349330	50346017	N	NA	NA	NA	NA	NA	NA	MBTD1	1007080
497	chr17	50361490	50374605	50373090	N	NA	NA	NA	NA	NA	NA	MBTD1	1024063
498	chr17	50542220	50544199	50542880	N	NA	NA	NA	NA	NA	NA	MBTD1	1204793
499	chr17	50634636	50644404	50635513	N	NA	NA	NA	NA	NA	NA	MBTD1	1297209
500	chr17	50682320	50688942	50686866	N	NA	NA	NA	NA	NA	NA	MBTD1	1344893
501	chr17	50700421	50709320	50707816	N	NA	NA	NA	NA	NA	NA	MBTD1	1362994
502	chr17	50718309	50758130	50719545	N	NA	NA	NA	NA	NA	NA	MBTD1	1380882
503	chr17	50908620	50912082	50909770	N	NA	NA	NA	NA	NA	NA	MBTD1	1571193
504	chr17	50943146	50945773	50944759	N	NA	NA	NA	NA	NA	NA	MBTD1	1605719
505	chr17	51121088	51122792	51121971	N	NA	NA	NA	NA	NA	NA	MBTD1	1783661
506	chr17	51152677	51160523	51153447	N	NA	NA	NA	NA	NA	NA	MBTD1	1815250
507	chr17	51237054	51264115	51260686	N	NA	NA	NA	NA	NA	NA	MBTD1	1899627
508	chr17	55264714	55330867	5526789055286700	N,N	NA;NA	NA	MSI2,LPO,MSX2P1,OR4D1	IMR90,MCF7,K562	Hi-C,ChIA-PET	2414195022265400	AKAP1	102161
509	chr17	58218278	58220453	58219324	N	NA	NA	HEATR6,PPM1D,USP32,APPBP2	MCF7	ChIA-PET	22265404	TUBD1	247972
510	chr17	58630393	58633118	58631993	N	NA	NA	APPBP2,HEATR6,LOC645638,USP32	IMR90	Hi-C	24141950	TUBD1	660087
511	chr17	59701612	59710002	59707548	N	NA	NA	BRIP1,INTS2,NACA2	IMR90,MCF7	Hi-C,ChIA-PET	2414195022265400	TBC1D3P2	643014
512	chr17	60389926	60394840	60392314	N	NA	TBC1D3P2	NA	NA	NA	NA	TBC1D3P2	36910
513	chr17	61361919	61365235	61363643	N	NA	NA	MIR548W,MARCH10	IMR90	Hi-C	24141950	LIMD2	412284
514	chr17	62423080	62425815	62423854	N	NA	NA	NA	NA	NA	NA	CEP95	77343
515	chr17	66224065	66231373	66229485	N	NA	NA	NA	NA	NA	NA	PRKAR1A	276737
516	chr17	6649768	6655678	6651666	N	NA	SLC13A5,XAF1	MED31,C17orf100,MIR4520A,ALOX15P1,MIR4520B,SLC13A5,XAF1,FBXO39,TEKT1,ALOX12P2	IMR90	Hi-C	24141950	XAF1	3478
517	chr17	67358257	67367341	67366642	N	NA	NA	FAM20A	IMR90	Hi-C	24141950	ABCA10	117301
518	chr17	67716481	67720269	67717806	N	NA	NA	KCNJ16	IMR90	Hi-C	24141950	KCNJ2	445407
519	chr17	68019327	68021219	68020056	N	NA	NA	MAP2K6,KCNJ16	IMR90	Hi-C	24141950	KCNJ2	144457
520	chr17	68033321	68039877	68035573	N	NA	NA	KCNJ16,MAP2K6	IMR90	Hi-C	24141950	KCNJ2	125799
521	chr17	68244995	68256955	68247989	N	NA	NA	NA	NA	NA	NA	KCNJ2	79319
522	chr17	68376486	68385422	6837900568383640	N,N	NA;NA	NA	MAP2K6	IMR90	Hi-C	24141950	KCNJ2	210810
523	chr17	68777122	68779260	68778170	N	NA	NA	LOC100499467	IMR90	Hi-C	24141950	KCNJ2	611446
524	chr17	68818979	68823214	68821675	N	NA	NA	SOX9	IMR90	Hi-C	24141950	KCNJ2	653303
525	chr17	69045933	69048905	69047645	N	NA	NA	LOC100499467	IMR90	Hi-C	24141950	KCNJ2	880257
526	chr17	7034279	7048107	70359257046912	Y,N	TNFSF12,SAT2,POLR2A,CD68,XAF1,GABARAP,EIF5A,ACAP1;NA	ASGR2,ASGR1	CLEC10A,SLC16A13,MIR497HG,BCL6B,ASGR1,ASGR2,SLC16A11	IMR90,MCF7	Hi-C,ChIA-PET	2414195022265400	ASGR2	16149
527	chr17	72118216	72128594	72120899	N	NA	NA	LINC00469,SDK2,CD300A	IMR90	Hi-C	24141950	BTBD17	229364
528	chr17	73185812	73194178	73192938	N	NA	SUMO2,NUP85	HN1,SUMO2,KCTD2,ATP5H,SLC16A5,ARMC7	MCF7,K562,IMR90	ChIA-PET,Hi-C	2226540424141950	SUMO2	6714
529	chr17	74981240	74984104	74982340	N	NA	NA	MGAT5B	IMR90	Hi-C	24141950	SEPT9	293388
530	chr17	75011452	75014239	75012943	N	NA	NA	MFSD11,MGAT5B,SEC14L1,SRSF2	IMR90	Hi-C	24141950	SEPT9	263253
531	chr17	75044404	75050539	75047112	N	NA	NA	MGAT5B,SRSF2,MFSD11,METTL23,SEC14L1,SEPT9,JMJD6	IMR90	Hi-C	24141950	SEPT9	226953
532	chr17	75258880	75263478	75261648	N	NA	SEPT9	SEPT9,MGAT5B,SEC14L1,LOC100507351	IMR90,MCF7	Hi-C,ChIA-PET	2414195022265400	SEPT9	14014
533	chr17	75645040	75646996	75646280	N	NA	NA	TNRC6C,LOC100507351,FLJ45079,MGAT5B	IMR90	Hi-C	24141950	LOC100507351	102017
534	chr17	75663747	75669118	75667260	Y	NA	NA	TNRC6C,FLJ45079,LOC100507351	IMR90	Hi-C	24141950	LOC100507351	120724
535	chr17	75966651	75981603	75979559	N	NA	TNRC6C	TNRC6C,LOC100507351,TK1,SEPT9,FLJ45079,LOC100131096	IMR90	Hi-C	24141950	TNRC6C	18715
536	chr17	81291373	81296371	81295365	N	NA	NA	NA	NA	NA	NA	METRNL	253806
537	chr17	81392534	81396145	81395512	N	NA	NA	NA	NA	NA	NA	METRNL	354967
538	chr17	81513123	81519573	81513988	N	NA	NA	NA	NA	NA	NA	METRNL	475556
539	chr17	81665047	81686796	8166669181683880	N,N	NA;NA	NA	NA	NA	NA	NA	METRNL	627480
540	chr17	81831224	81835591	81833573	N	NA	NA	NA	NA	NA	NA	METRNL	793657
541	chr17	81865238	81871443	81870650	N	NA	NA	NA	NA	NA	NA	METRNL	827671
542	chr17	81883749	81897169	81891665	N	NA	NA	NA	NA	NA	NA	METRNL	846182
543	chr17	81930600	81939285	81937362	N	NA	NA	NA	NA	NA	NA	METRNL	893033
544	chr17	81949304	81970669	8196797881962790	N,N	NA;NA	NA	NA	NA	NA	NA	METRNL	911737
545	chr17	81975230	81988258	81977318	N	NA	NA	NA	NA	NA	NA	METRNL	937663
546	chr17	81990099	82010255	8199313382000780	N,N	NA;NA	NA	NA	NA	NA	NA	METRNL	952532
547	chr17	82044635	82053798	82051640	N	NA	NA	NA	NA	NA	NA	METRNL	1007068
548	chr17	82075247	82099855	82098874	N	NA	NA	NA	NA	NA	NA	METRNL	1037680
549	chr17	82104553	82107836	82106402	N	NA	NA	NA	NA	NA	NA	METRNL	1066986
550	chr17	82448782	82451838	82450835	N	NA	NA	NA	NA	NA	NA	METRNL	1411215
551	chr17	82456994	82467693	82458568	N	NA	NA	NA	NA	NA	NA	METRNL	1419427
552	chr17	82518388	82529311	82519277	N	NA	NA	NA	NA	NA	NA	METRNL	1480821
553	chr18	23133482	23135833	23135007	N	NA	NA	ZNF521	IMR90	Hi-C	24141950	CABYR	1414527
554	chr18	23140849	23144844	23141651	N	NA	NA	ZNF521	IMR90	Hi-C	24141950	CABYR	1421894
555	chr18	31098716	31105448	31101896	N	NA	NA	NA	NA	NA	NA	DTNA	967806
556	chr18	31940475	31944908	31943241	N	NA	NA	NA	NA	NA	NA	DTNA	128346
557	chr18	32751930	32781560	32770494	N	NA	NA	MAPRE2	IMR90	Hi-C	24141950	DTNA	678676
558	chr18	35287766	35292558	35290257	N	NA	NA	NA	NA	NA	NA	DTNA	3214512
559	chr18	35344529	35346408	35345212	N	NA	NA	NA	NA	NA	NA	DTNA	3271275
560	chr18	35495526	35499826	35497666	N	NA	NA	NA	NA	NA	NA	DTNA	3422272
561	chr18	36063943	36068813	36067604	N	NA	NA	NA	NA	NA	NA	DTNA	3990689
562	chr18	36128316	36133930	36129848	N	NA	NA	NA	NA	NA	NA	DTNA	4055062
563	chr18	48537977	48540959	48539050	N	NA	SMAD4	NA	NA	NA	NA	SMAD4	15624
564	chr18	49810859	49815527	49813972	N	NA	NA	NA	NA	NA	NA	SMAD4	1254276
565	chr18	51196940	51198499	51198104	N	NA	NA	NA	NA	NA	NA	SMAD4	2640357
566	chr18	57618016	57622833	57621894	N	NA	NA	PMAIP1	IMR90,K562,MCF7	Hi-C,ChIA-PET	2414195022265400	LOC390858	915045
567	chr18	58397783	58406526	58399254	N	NA	NA	NA	NA	NA	NA	CDH20	751249
568	chr18	59140652	59143045	59141858	N	NA	CDH20	NA	NA	NA	NA	CDH20	14730
569	chr18	59347294	59363153	59359378	N	NA	NA	PIGN,RNF152	IMR90	Hi-C	24141950	CDH20	189519
570	chr18	62186277	62190741	62187133	N	NA	NA	NA	NA	NA	NA	CDH20	3028502
571	chr18	62450221	62454071	62452361	N	NA	NA	NA	NA	NA	NA	CDH20	3292446
572	chr18	62524985	62549197	62526114	N	NA	NA	NA	NA	NA	NA	CDH20	3367210
573	chr18	63363572	63369117	63367614	N	NA	NA	NA	NA	NA	NA	CDH20	4205797
574	chr18	63969146	63972284	63970547	N	NA	NA	NA	NA	NA	NA	CDH20	4811371
575	chr18	68713276	68716033	68715158	N	NA	NA	NA	NA	NA	NA	GALR1	6245975
576	chr18	69357068	69359635	69358713	N	NA	NA	NA	NA	NA	NA	GALR1	5602373
577	chr18	69398929	69412065	69400438	N	NA	NA	NA	NA	NA	NA	GALR1	5549943
578	chr18	70375385	70378668	70377019	N	NA	NA	FBXO15	IMR90	Hi-C	24141950	GALR1	4583340
579	chr18	76480470	76497429	7.64934e+23	N,N,N	NA;NA;NA	NA	NA	NA	NA	NA	ATP9B	331968
580	chr18	79965007	79966043	79965468	N	NA	NA	NA	NA	NA	NA	ATP9B	3135610
581	chr18	79979133	79990865	79988537	N	NA	NA	NA	NA	NA	NA	ATP9B	3149736
582	chr19	12329676	12334728	12333750	N	NA	NA	ZNF878,ZNF442,ZNF441,ZNF44	IMR90	Hi-C	24141950	ZNF625-ZNF20	62130
583	chr19	12608551	12612336	12610866	N	NA	ZNF709	ZNF433,ZNF625-ZNF20,ZNF44,ZNF442,ZNF564,ZNF440,ZNF878,ZNF20,ZNF563,ZNF709	IMR90	Hi-C	24141950	ZNF709	12919
584	chr19	13730559	13733038	13731663	N	NA	NA	CACNA1A	IMR90	Hi-C	24141950	ZSWIM4	173236
585	chr19	14417535	14420549	14419445	N	NA	NA	NA	NA	NA	NA	DDX39A	109646
586	chr19	18916970	18920804	18919615	N	NA	COMP	NA	NA	NA	NA	COMP	14856
587	chr19	27791704	27794490	27793681	N	NA	NA	NA	NA	NA	NA	UQCRFS1	1909646
588	chr19	29603142	29607351	29606279	N	NA	NA	NA	NA	NA	NA	UQCRFS1	96785
589	chr19	34427610	34436106	34428296	N	NA	NA	CHST8	IMR90	Hi-C	24141950	CEBPA	634180
590	chr19	37777991	37780715	37779638	N	NA	LOC284412	NA	NA	NA	NA	LOC284412	18079
591	chr19	40054147	40057054	40056262	N	NA	SELV,EID2B,EID2	DLL3,EID2,EID2B,LGALS16,LGALS17A,CLC,LEUTX,ZNF780A,LGALS13,LOC100129935,LGALS14	IMR90	Hi-C	24141950	EID2	23309
592	chr19	40797638	40798876	40798545	N	NA	NA	AKT2,CNTD2,TTC9B	IMR90	Hi-C	24141950	FCGBP	357105
593	chr19	43618295	43625876	43619546	N	NA	PSG2	PSG5,PSG4,PSG9	IMR90	Hi-C	24141950	PSG2	31402
594	chr19	45078271	45081645	45079390	N	NA	IGSF23	PVR,IGSF23,MIR4531,CEACAM19,CEACAM16,TOMM40,CEACAM22P,BCL3,CBLC,BCAM	IMR90	Hi-C	24141950	IGSF23	35295
595	chr19	486686	491315	489113	N	NA	SHC2,TPGS1,CDC34	ODF3L2,SHC2,TPGS1,MADCAM1	MCF7,K562	ChIA-PET	22265404	TPGS1	16182
596	chr19	51353783	51355268	51354626	N	NA	KLK1,KLK15,KLK3	C19orf48,ACPT	K562	ChIA-PET	22265404	KLK3	2903
597	chr19	55206070	55208061	55207035	N	NA	LILRP2	LILRB1	H1ESC	5C	22955621	LILRP2	11540
598	chr19	57239846	57244391	57240604	N	NA	NA	PEG3-AS1,ZIM2,NLRP9	IMR90	Hi-C	24141950	PEG3-AS1	79457
599	chr19	57434444	57437353	57435222	N	NA	NA	NLRP13	IMR90	Hi-C	24141950	MIMT1	82174
600	chr19	57475142	57478747	57477619	N	NA	NA	NA	NA	NA	NA	MIMT1	122872
601	chr19	9826495	9830873	9827860	N	NA	ZNF562,ZNF812	NA	NA	NA	NA	ZNF812	15002
602	chr2	100777471	100781595	100780831	N	NA	NA	AFF3,REV1	IMR90	Hi-C	24141950	CHST10	252535
603	chr2	101237844	101240691	1.0124e+17	N,N	NA;NA	NA	TBC1D8,NPAS2,RPL31	IMR90	Hi-C	24141950	CHST10	203714
604	chr2	101244947	101257234	1.01253e+17	N,N	NA;NA	NA	TBC1D8,NPAS2,RPL31,PDCL3	IMR90	Hi-C	24141950	CHST10	210817
605	chr2	101289601	101309846	101308785	N	NA	NA	TBC1D8,RPL31,NPAS2	IMR90	Hi-C	24141950	CHST10	255471
606	chr2	102730862	102737738	102736904	N	NA	IL1R1	IL1RL2,IL1R1,IL1R2,IL1RL1,IL18RAP	IMR90	Hi-C	24141950	IL1R1	32664
607	chr2	105035710	105043819	105037985	N	NA	LOC150568	NA	NA	NA	NA	LOC150568	6986
608	chr2	105328586	105332143	105330052	N	NA	LOC284998	NA	NA	NA	NA	LOC284998	42034
609	chr2	108718124	108720839	108719431	N	NA	NA	NA	NA	NA	NA	SLC5A7	115129
610	chr2	109644075	109646501	109644808	N	NA	EDAR	MALL	IMR90	Hi-C	24141950	EDAR	38247
611	chr2	112272445	112279122	112275788	N	NA	LOC541471	NA	NA	NA	NA	LOC541471	19753
612	chr2	113197765	113201494	113199289	N	NA	NA	NA	NA	NA	NA	POLR1B	97998
613	chr2	113216289	113222545	113219442	N	NA	NA	MERTK	IMR90	Hi-C	24141950	POLR1B	76947
614	chr2	11497240	11501931	11498665	N	NA	ROCK2	ROCK2,E2F6,C2orf50,PQLC3	IMR90,K562	Hi-C,ChIA-PET	2414195022265400	ROCK2	12529
615	chr2	11504306	11508588	11506395	N	NA	ROCK2	ROCK2,E2F6,C2orf50,PQLC3,PDIA6,FLJ33534	IMR90,K562	Hi-C,ChIA-PET	2414195022265400	ROCK2	19595
616	chr2	118010272	118016465	118014169	N	NA	NA	NA	NA	NA	NA	STEAP3	1964919
617	chr2	118088478	118093404	118089459	N	NA	NA	NA	NA	NA	NA	STEAP3	1887980
618	chr2	11827724	11831692	11830000	N	NA	NA	GREB1,LPIN1	IMR90	Hi-C	24141950	ROCK2	343013
619	chr2	119222427	119225324	119223748	N	NA	NA	NA	NA	NA	NA	STEAP3	756060
620	chr2	119360040	119377429	119366891	N	NA	NA	NA	NA	NA	NA	STEAP3	603955
621	chr2	119430175	119444560	119431772	N	NA	NA	NA	NA	NA	NA	STEAP3	536824
622	chr2	121524713	121531450	121531078	N	NA	NA	GLI2	IMR90	Hi-C	24141950	TMEM37	1335267
623	chr2	127280949	127296061	127294271	N	NA	NA	NA	NA	NA	NA	GYPC	117450
624	chr2	127369180	127392127	127388068	N	NA	GYPC	GYPC	IMR90	Hi-C	24141950	GYPC	21384
625	chr2	127509713	127528583	127526779	N	NA	NA	NA	NA	NA	NA	GYPC	96202
626	chr2	127699047	127707528	127701467	N	NA	NA	NA	NA	NA	NA	BIN1	157375
627	chr2	130180302	130183951	130182148	N	NA	NA	NA	NA	NA	NA	PTPN18	929629
628	chr2	130340714	130344160	130342498	N	NA	NA	NA	NA	NA	NA	PTPN18	769420
629	chr2	134410901	134444023	134412399	N	NA	NA	NCKAP5	IMR90	Hi-C	24141950	TMEM163	1032548
630	chr2	134916523	134967619	134918621	N	NA	NA	MGAT5,PRDM9,MIR3679	IMR90,MCF7	Hi-C,ChIA-PET	2414195019890320	TMEM163	508952
631	chr2	135525883	135539086	135531078	N	NA	TMEM163	NA	NA	NA	NA	TMEM163	49312
632	chr2	138497238	138508471	138501780	N	NA	NA	NA	NA	NA	NA	CCNT2	2820846
633	chr2	147840958	147850602	147844389	N	NA	NA	NA	NA	NA	NA	KIF5C	1782190
634	chr2	148013781	148029622	148020916	N	NA	NA	NA	NA	NA	NA	KIF5C	1603170
635	chr2	149578311	149592524	149587539	N	NA	KIF5C	NA	NA	NA	NA	KIF5C	40268
636	chr2	152173191	152177032	152175865	N	NA	NMI	RIF1,NMI	IMR90	Hi-C	24141950	NMI	26761
637	chr2	159611684	159618256	159615630	N	NA	NA	UPP2,ACVR1,CCDC148,LOC554201,PKP4,DAPL1	IMR90	Hi-C	24141950	CCDC148	298419
638	chr2	159711093	159744075	159712385	N	NA	NA	LY75-CD302,TANC1,WDSUB1,BAZ2B	IMR90	Hi-C	24141950	CCDC148	397828
639	chr2	160476782	160494791	160493298	N	NA	BAZ2B	MARCH7,BAZ2B	IMR90,MCF7,K562	Hi-C,ChIA-PET	2414195022265400	BAZ2B	3723
640	chr2	162317952	162320312	162318830	N	NA	NA	NA	NA	NA	NA	KCNH7	1374945
641	chr2	164819632	164844088	164841404	N	NA	NA	NA	NA	NA	NA	FIGN	227119
642	chr2	168242588	168248949	168247754	N	NA	NA	NA	NA	NA	NA	B3GALT1	426233
643	chr2	168454632	168462475	168456299	N	NA	NA	NA	NA	NA	NA	B3GALT1	212707
644	chr2	174391840	174399079	174395811	N	NA	NA	NA	NA	NA	NA	MLK7-AS1	245076
645	chr2	175163084	175170709	175167965	N	NA	OLA1	NA	NA	NA	NA	OLA1	49719
646	chr2	17534313	17618068	17539776	N	NA	NA	NA	NA	NA	NA	RAD51AP2	81638
647	chr2	176169606	176193523	176188030	N	NA	NA	HOXD12,HOXD13	IMR90	Hi-C	24141950	OLA1	1056241
648	chr2	176268306	176284281	176269429	N	NA	NA	KIAA1715	IMR90	Hi-C	24141950	OLA1	1154941
649	chr2	177386579	177401710	177392739	N	NA	NA	HOXD-AS1,MIR1246,LOC375295,HOXD1,MIR10B,HOXD4,HOXD-AS2	IMR90	Hi-C	24141950	OLA1	2273214
650	chr2	177617471	177620223	177618972	N	NA	NA	HOXD-AS2,HOXD1,HOXD-AS1,HOXD8	IMR90	Hi-C	24141950	OLA1	2504106
651	chr2	178451028	178453742	178451256	N	NA	NA	NA	NA	NA	NA	OLA1	3337663
652	chr2	182714637	182719542	182716023	N	NA	SSFA2	PPP1R1C	IMR90	Hi-C	24141950	SSFA2	36930
653	chr2	18549706	18564367	18560680	N	NA	NA	KCNS3,OSR1,FLJ12334	IMR90	Hi-C	24141950	RAD51AP2	850000
654	chr2	186481317	186502263	1.86486e+17	N,N	NA;NA	NA	NA	NA	NA	NA	FSIP2	101092
655	chr2	186588716	186600608	186589989	N	NA	FSIP2	NA	NA	NA	NA	FSIP2	2747
656	chr2	189760301	189764916	189762785	N	NA	NA	GULP1,DIRC1	IMR90	Hi-C	24141950	COL3A1	74183
657	chr2	189778837	189801190	189784402	N	NA	COL3A1	GULP1,DIRC1	IMR90	Hi-C	24141950	COL3A1	37909
658	chr2	190805415	190810569	190809519	N	NA	NA	PMS1,HIBCH	IMR90	Hi-C	24141950	ORMDL1	156318
659	chr2	191676201	191694740	191678010	N	NA	NA	GLS,STAT1,INPP1,NAB1,MFSD6	IMR90	Hi-C	24141950	MFSD6	403120
660	chr2	19503449	19506791	19504747	N	NA	NA	NA	NA	NA	NA	TTC32	594953
661	chr2	19886652	19904030	19901849	N	NA	NA	NT5C1B-RDH14,OSR1,FLJ12334	IMR90	Hi-C	24141950	TTC32	197714
662	chr2	199849174	199852493	199850707	N	NA	NA	NA	NA	NA	NA	FLJ32063	480328
663	chr2	19987757	19992048	19990210	N	NA	NA	NA	NA	NA	NA	TTC32	109696
664	chr2	199909497	199913403	199911202	N	NA	NA	NA	NA	NA	NA	FLJ32063	419418
665	chr2	199952035	199969597	199955612	N	NA	NA	NA	NA	NA	NA	FLJ32063	363224
666	chr2	20007122	20014272	20012685	N	NA	NA	OSR1	IMR90	Hi-C	24141950	TTC32	87472
667	chr2	20047756	20053542	20051795	N	NA	TTC32	OSR1	IMR90	Hi-C	24141950	TTC32	48202
668	chr2	200506208	200511470	200510090	N	NA	NA	NA	NA	NA	NA	FLJ32063	173387
669	chr2	200525305	200527860	200526109	N	NA	NA	NA	NA	NA	NA	FLJ32063	192484
670	chr2	200849639	200865986	200864728	N	NA	C2orf47	SPATS2L,KCTD18,SGOL2	MCF7,IMR90	ChIA-PET,Hi-C	2226540424141950	C2orf47	29599
671	chr2	200886448	200893438	200889352	N	NA	NA	SPATS2L,KCTD18	IMR90	Hi-C	24141950	C2orf47	66408
672	chr2	200959930	200970693	200963752	N	NA	NA	SPATS2L,KCTD18	IMR90	Hi-C	24141950	C2orf47	139890
673	chr2	201068278	201076779	201071829	N	NA	NA	SPATS2L	IMR90	Hi-C	24141950	SPATS2L	93825
674	chr2	203013595	203021086	203014740	N	NA	NA	CDK15,ALS2,FZD7	IMR90,MCF7	Hi-C,ChIA-PET	2414195022265400	NOP58	109429
675	chr2	20325944	20352745	20350915	N	NA	NA	WDR35,SDC1,PUM2,MATN3,LAPTM4A	IMR90,MCF7	Hi-C,ChIA-PET	2414195022265400	LAPTM4A	74155
676	chr2	20536166	20539891	20538252	N	NA	NA	PUM2,HS1BP3	IMR90	Hi-C	24141950	LAPTM4A	284377
677	chr2	20577228	20587232	2057975320585150	N,N	NA;NA	NA	HS1BP3,PUM2,GDF7,RHOB	IMR90,MCF7	Hi-C,ChIA-PET	2414195022265400	LAPTM4A	325439
678	chr2	20595863	20598526	20597262	N	NA	NA	HS1BP3,RHOB,GDF7	IMR90,MCF7	Hi-C,ChIA-PET	2414195022265400	LAPTM4A	344074
679	chr2	207710183	207715456	207711427	N	NA	NA	NA	NA	NA	NA	DYTN	127063
680	chr2	207751582	207772377	207770032	N	NA	NA	PLEKHM3	IMR90	Hi-C	24141950	DYTN	168462
681	chr2	208264239	208267581	208266156	N	NA	NA	KLF7	IMR90	Hi-C	24141950	KLF7	233625
682	chr2	210001251	210044827	210002548	N	NA	NA	NA	NA	NA	NA	KLF7	1970637
683	chr2	21069162	21072791	21070493	N	NA	C2orf43	NA	NA	NA	NA	C2orf43	46335
684	chr2	216077651	216085090	216081843	N	NA	NA	ABCA12	MCF7	ChIA-PET	22265404	ABCA12	74500
685	chr2	216107438	216109127	216107996	N	NA	NA	NA	NA	NA	NA	ATIC	67552
686	chr2	222648772	222659776	222656268	N	NA	NA	NA	NA	NA	NA	SCG2	1807441
687	chr2	222669697	222675110	222671528	N	NA	NA	NA	NA	NA	NA	SCG2	1792107
688	chr2	223955992	223970999	223957377	N	NA	NA	AP1S3,KCNE4,SCG2,MOGAT1	IMR90	Hi-C	24141950	SCG2	496218
689	chr2	226029425	226033045	226031639	N	NA	NA	COL4A4	IMR90	Hi-C	24141950	SCG2	1562208
690	chr2	226798348	226801485	226800779	N	NA	NA	RHBDD1,IRS1	IMR90	Hi-C	24141950	RHBDD1	899186
691	chr2	227322034	227339125	227325221	N	NA	NA	IRS1	IMR90	Hi-C	24141950	RHBDD1	361546
692	chr2	231457137	231468163	231464623	N	NA	NA	SP140,SP110,CAB39,SLC16A14,SP100,SP140L	IMR90	Hi-C	24141950	SP100	176266
693	chr2	231709109	231713870	231710334	N	NA	NA	CAB39,ITM2C,LOC151484,GPR55,SPATA3,LOC348761	IMR90	Hi-C	24141950	ARMC9	349472
694	chr2	232539096	232554352	232550625	N	NA	PTMA	PTMA,COPS7B,PDE6D	K562,MCF7,IMR90	ChIA-PET,Hi-C	2226540424141950	PTMA	18883
695	chr2	232696449	232704949	232697220	N	NA	NA	DIS3L2	IMR90	Hi-C	24141950	DIS3L2	121344
696	chr2	237568753	237592345	237590994	N	NA	NA	ASB18,IQCA1,CXCR7	IMR90	Hi-C	24141950	COPS8	401739
697	chr2	237966086	237967543	237966888	N	NA	COPS8	IQCA1,AGAP1,ASB18,CXCR7	IMR90	Hi-C	24141950	COPS8	26541
698	chr2	238058066	238062736	238060948	N	NA	NA	COL6A3,COPS8,MLPH,RAB17,PRLH,LRRFIP1	IMR90	Hi-C	24141950	COPS8	63982
699	chr2	238198316	238205059	238203745	N	NA	NA	COL6A3,COPS8,MLPH,LRRFIP1,PRLH,RAB17	IMR90	Hi-C	24141950	MLPH	190819
700	chr2	240553820	240568242	240560758	N	NA	NA	LOC150935,NDUFA10,HDAC4	IMR90	Hi-C	24141950	NDUFA10	396577
701	chr2	240604012	240607911	240604930	N	NA	NA	NDUFA10,LOC150935,HDAC4,MIR4440,MIR4441	IMR90	Hi-C	24141950	NDUFA10	356908
702	chr2	240856274	240859417	240857511	N	NA	NA	LOC150935,MIR4786	IMR90	Hi-C	24141950	NDUFA10	105402
703	chr2	241306491	241345174	241315805	N	NA	GPC1	PP14571,GPC1,ANKMY1,OTOS	IMR90,MCF7	Hi-C,ChIA-PET	2414195022265400	GPC1	29941
704	chr2	241769508	241777958	241772871	N	NA	NA	ANKMY1,RNPEPL1,CAPN10,KIF1A,C2orf54,SNED1,PASK,HDLBP,ANO7,PPP1R7,AGXT,MTERFD2	IMR90	Hi-C	24141950	AQP12B	147191
705	chr2	24791609	24800771	24793249	N	NA	NCOA1	NCOA1,ADCY3,CENPO,POMC,EFR3B	IMR90	Hi-C	24141950	NCOA1	6575
706	chr2	26242591	26249976	26244819	N	NA	KIF3C,RAB10	RAB10,KIF3C,ASXL2,FAM59B,HADHA	IMR90,K562,MCF7	Hi-C,ChIA-PET	2414195022265400	RAB10	6753
707	chr2	27770800	27783616	27771673	N	NA	C2orf16,ZNF512	IFT172,GCKR,FNDC4,ZNF512,C2orf16,CCDC121,GPN1,SUPT7L	IMR90	Hi-C	24141950	C2orf16	15773
708	chr2	32010315	32012449	32011157	N	NA	NA	NA	NA	NA	NA	SPAST	276231
709	chr2	32037330	32041017	32039830	N	NA	NA	NA	NA	NA	NA	SPAST	247663
710	chr2	32061739	32065442	32063530	N	NA	NA	SPAST,MEMO1	IMR90	Hi-C	24141950	SPAST	223238
711	chr2	32276315	32280589	32277853	N	NA	SPAST	SPAST	K562,MCF7	ChIA-PET	22265404	SPAST	8091
712	chr2	3535009	3537234	3536256	N	NA	ADI1	NA	NA	NA	NA	ADI1	11659
713	chr2	3549748	3560963	3558466	N	NA	ADI1,LOC100506054	NA	NA	NA	NA	ADI1	26398
714	chr2	37922708	37927949	3792543537923770	N,N	NA;NA	NA	QPCT,CDC42EP3	IMR90	Hi-C	24141950	CYP1B1	375374
715	chr2	42356075	42362523	42361420	N	NA	NA	EML4,COX7A2L,LOC388942	IMR90	Hi-C	24141950	PKDCC	80914
716	chr2	43157744	43160264	43159017	Y	NA	NA	ZFP36L2,LOC100129726,THADA	IMR90	Hi-C	24141950	ZFP36L2	293481
717	chr2	43192752	43195587	43194735	N	NA	NA	ZFP36L2,LOC100129726,THADA	IMR90,MCF7	Hi-C,ChIA-PET	2414195022265400	ZFP36L2	258158
718	chr2	43217251	43229935	4322670943220050	N,N	NA;NA	NA	ZFP36L2,LOC100129726,THADA	IMR90	Hi-C	24141950	ZFP36L2	223810
719	chr2	43835349	43840604	43839118	N	NA	THADA	PLEKHH2,LRPPRC,ABCG5	IMR90	Hi-C	24141950	THADA	12164
720	chr2	44356493	44363191	44361814	N	NA	PPM1B	PPM1B,SLC3A1	IMR90	Hi-C	24141950	PPM1B	32809
721	chr2	46697463	46699098	46698387	N	NA	LOC388946	PRKCE,RHOQ,PIGF,EPAS1,TTC7A,LOC388946,ATP6V1E2,CRIPT	IMR90	Hi-C	24141950	LOC388946	7606
722	chr2	46899876	46920603	46915874	N	NA	SOCS5	MCFD2,LOC388948,TTC7A,SOCS5,LOC100134259,EPAS1,LOC388946,CRIPT,PIGF,RHOQ	IMR90,K562	Hi-C,ChIA-PET	2414195022265400	SOCS5	5496
723	chr2	47883803	47910148	47906702	N	NA	NA	MSH2,EPCAM,KCNK12	IMR90	Hi-C	24141950	KCNK12	86333
724	chr2	48439159	48448943	48440723	N	NA	NA	FBXO11,FOXN2	IMR90	Hi-C	24141950	KCNK12	641689
725	chr2	53785338	53796962	53787000	N	NA	NA	NA	NA	NA	NA	CHAC2	197967
726	chr2	55692077	55694122	55693909	N	NA	CCDC88A	NA	NA	NA	NA	CCDC88A	45020
727	chr2	58044721	58048792	58046646	N	NA	NA	NA	NA	NA	NA	CCDC88A	2397664
728	chr2	60880043	60882795	60881454	N	NA	NA	NA	NA	NA	NA	REL	225957
729	chr2	61853549	61855641	61854618	N	NA	NA	USP34,XPO1	IMR90	Hi-C	24141950	USP34	155700
730	chr2	61875522	61888972	61888671	N	NA	NA	XPO1,FAM161A	IMR90	Hi-C	24141950	USP34	177673
731	chr2	62567517	62571886	62569508	N	NA	NA	COMMD1,B3GNT2	IMR90	Hi-C	24141950	EHBP1	329100
732	chr2	64452237	64455453	64454223	N	NA	LINC00309	LINC00309,PELI1	IMR90	Hi-C	24141950	LINC00309	19618
733	chr2	64522673	64530720	64524260	N	NA	NA	LINC00309,PELI1	IMR90	Hi-C	24141950	LINC00309	90054
734	chr2	64643852	64657463	64654206	N	NA	NA	LINC00309	IMR90	Hi-C	24141950	LINC00309	211233
735	chr2	64729708	64732109	64730770	N	NA	NA	LGALSL	IMR90	Hi-C	24141950	LINC00309	297089
736	chr2	64984237	64998325	64988783	N	NA	NA	SERTAD2,LOC339807	IMR90,K562	Hi-C,ChIA-PET	2414195022265400	RAB1A	359110
737	chr2	65052700	65061745	65056288	N	NA	NA	SERTAD2,LOC339807	IMR90	Hi-C	24141950	RAB1A	295690
738	chr2	65421238	65433602	65432588	N	NA	NA	RAB1A,LOC400958,CEP68,SLC1A4,ACTR2	IMR90	Hi-C	24141950	RAB1A	63803
739	chr2	65434438	65438228	65436472	N	NA	NA	CEP68,LOC400958	IMR90	Hi-C	24141950	RAB1A	77003
740	chr2	68060292	68064517	68063056	N	NA	NA	MEIS1,LOC644838	IMR90	Hi-C	24141950	GKN1	1137188
741	chr2	68155346	68159492	6815778368157750	N,N	NA;NA	NA	NA	NA	NA	NA	GKN1	1042213
742	chr2	70556201	70558686	70557358	N	NA	SNRPG,FAM136A	TGFA,ADD2,CD207,CLEC4F	IMR90	Hi-C	24141950	FAM136A	26981
743	chr2	71066207	71075013	71068424	N	NA	NA	ATP6V1B1	IMR90	Hi-C	24141950	ADD2	70832
744	chr2	73060905	73074173	73071467	N	NA	EXOC6B,SPR	EXOC6B,SPR	IMR90	Hi-C	24141950	EXOC6B	7728
745	chr2	73384686	73388810	73385909	N	NA	NOTO	EMX1,SFXN5	IMR90	Hi-C	24141950	NOTO	40576
746	chr2	74950265	74966452	74958782	N	NA	NA	HK2,C2orf65,TACR1	IMR90	Hi-C	24141950	SEMA4F	68872
747	chr2	75504422	75550812	7552276475516610	N,N	NA;NA	NA	TACR1	IMR90	Hi-C	24141950	HK2	444640
748	chr2	75569232	75572720	75571629	N	NA	NA	TACR1,SEMA4F	IMR90	Hi-C	24141950	HK2	509450
749	chr2	75645428	75648819	75646840	N	NA	NA	TACR1	IMR90	Hi-C	24141950	HK2	585646
750	chr2	84298089	84301956	84299619	Y	NA	NA	NA	NA	NA	NA	TCF7L1	1058627
751	chr2	84456476	84464103	84459441	N	NA	NA	NA	NA	NA	NA	TCF7L1	896480
752	chr2	85347130	85356572	85354694	N	NA	TCF7L1	NA	NA	NA	NA	TCF7L1	4011
753	chr2	86187881	86197641	86195308	N	NA	NA	ST3GAL5,LOC284950,POLR1A	IMR90	Hi-C	24141950	MAT2A	421780
754	chr2	86606887	86625077	86623925	N	NA	NA	REEP1,KDM3A,IMMT	IMR90,MCF7	Hi-C,ChIA-PET	2414195022265400	MAT2A	840786
755	chr2	8678724	8681701	8679792	N	NA	NA	LOC100506274,ID2,LOC339788,LINC00299	IMR90,MCF7,K562	Hi-C,ChIA-PET	2414195022265400	ASAP2	665193
756	chr2	88015321	88019487	88016719	N	NA	NA	NA	NA	NA	NA	MAT2A	2249220
757	chr2	88627506	88631710	88628010	N	NA	NA	NA	NA	NA	NA	MAT2A	2861405
758	chr2	88685006	88693161	88691569	N	NA	NA	FOXI3	IMR90	Hi-C	24141950	MAT2A	2918905
759	chr2	9335251	9339462	9336711	N	NA	ASAP2	ASAP2	IMR90	Hi-C	24141950	ASAP2	7432
760	chr2	95117147	95123167	95122033	N	NA	NA	NA	NA	NA	NA	ZNF514	702096
761	chr2	95162094	95167041	95165742	N	NA	NA	NA	NA	NA	NA	ZNF514	658222
762	chr2	96197318	96210700	96208631	N	NA	NA	NA	NA	NA	NA	ZNF514	372055
763	chr2	96300335	96308460	96305576	N	NA	NA	NA	NA	NA	NA	GPAT2	392267
764	chr2	96333161	96337519	96335904	N	NA	NA	NA	NA	NA	NA	GPAT2	363208
765	chr2	96617703	96639206	96638399	N	NA	NA	NA	NA	NA	NA	GPAT2	61521
766	chr2	97113260	97114330	97113410	N	NA	NA	NEURL3,NCAPH,ARID5A	IMR90	Hi-C	24141950	ARID5A	88134
767	chr2	97991148	97997124	97996109	N	NA	NA	NA	NA	NA	NA	FAHD2B	230566
768	chr2	9841372	9846088	9843588	Y	KLF11	NA	ADAM17,GRHL1,ASAP2,CPSF3,ITGB1BP1,IAH1,YWHAQ	IMR90	Hi-C	24141950	TAF1B	137483
769	chr20	10662942	10677125	10674090	N	NA	JAG1	LOC339593,C20orf94	IMR90	Hi-C	24141950	JAG1	8248
770	chr20	12975256	12979277	12977328	N	NA	NA	SPTLC3	IMR90	Hi-C	24141950	LOC100505536	241057
771	chr20	13335340	13338457	13336723	N	NA	NA	SPTLC3	IMR90	Hi-C	24141950	LOC100505536	115006
772	chr20	1380388	1394138	1393155	N	NA	FKBP1A-SDCBP2	FKBP1A-SDCBP2,TMEM74B,C20orf202,RAD21L1,SNPH,LOC100507495,NSFL1C,SIRPB2	K562,IMR90	ChIA-PET,Hi-C	2226540424141950	FKBP1A-SDCBP2	6572
773	chr20	16574009	16576392	16574920	N	NA	KIF16B	NA	NA	NA	NA	KIF16B	19930
774	chr20	22410838	22412628	22411866	N	NA	NA	NA	NA	NA	NA	FOXA2	153473
775	chr20	22489790	22492179	22490687	N	NA	NA	NA	NA	NA	NA	FOXA2	73922
776	chr20	2506535	2510569	25091062509068	N,N	NA;NA	ZNF343	TMC2	IMR90	Hi-C	24141950	ZNF343	16757
777	chr20	25617431	25627779	25624027	N	NA	NANP,ZNF337	NANP,ZNF337,NINL	IMR90	Hi-C	24141950	NANP	12783
778	chr20	25684392	25701480	25696853	N	NA	ZNF337	NA	NA	NA	NA	ZNF337	6923
779	chr20	2662957	2664965	2664239	N	NA	IDH3B	NA	NA	NA	NA	IDH3B	18114
780	chr20	2834322	2842808	2840894	N	NA	PTPRA	NA	NA	NA	NA	PTPRA	2033
781	chr20	31737149	31741645	31739193	N	NA	BPIFA2,BPIFA4P	BPIFA4P,BPIFB4,SUN5,BPIFB2,BPIFB3,BPIFA2,BPIFA1	IMR90	Hi-C	24141950	BPIFA2	14315
782	chr20	34675292	34681380	34677165	N	NA	LOC647979	LOC647979,PHF20,EPB41L1,SCAND1,C20orf152,C20orf4	IMR90,MCF7,K562	Hi-C,ChIA-PET	2414195022265400	LOC647979	36410
783	chr20	34951530	34956705	34955469	N	NA	DLGAP4	EPB41L1,C20orf4,DLGAP4	IMR90	Hi-C	24141950	DLGAP4	38739
784	chr20	36235672	36242334	36236431	N	NA	NA	KIAA1755,RPRD1B,VSTM2L,LBP,TTI1,CTNNBL1,BPI,LOC100287792,SRC	IMR90	Hi-C	24141950	LOC100287792	62978
785	chr20	37693219	37697286	37693928	N	NA	NA	NA	NA	NA	NA	ACTR5	316122
786	chr20	38028015	38039921	38033458	N	NA	NA	NA	NA	NA	NA	ACTR5	650918
787	chr20	38470973	38474348	38472740	N	NA	NA	NA	NA	NA	NA	ACTR5	1093876
788	chr20	38960097	38968611	38962254	N	NA	NA	NA	NA	NA	NA	ACTR5	1583000
789	chr20	43456086	43473859	43457879	N	NA	YWHAB	HNF4A,LOC79015,RIMS4,YWHAB,SPINT3	IMR90	Hi-C	24141950	YWHAB	40485
790	chr20	44884339	44897961	44885569	N	NA	NA	CDH22,SLC12A5,MMP9,NCOA5,CD40	IMR90	Hi-C	24141950	PCIF1	321022
791	chr20	45414894	45423442	45416098	N	NA	NA	EYA2,NCOA3	IMR90	Hi-C	24141950	SLC2A10	76615
792	chr20	46601549	46653130	4660758546651540	N,N	NA;NA	NA	SULF2,LINC00494,CMTM7,BCAS1	MCF7,IMR90	ChIA-PET,Hi-C	2.22654e+23	SULF2	186189
793	chr20	46669387	46675721	4667112846674290	N,N	NA;NA	NA	NA	NA	NA	NA	SULF2	254027
794	chr20	46679607	46691062	46689582	N	NA	NA	NA	NA	NA	NA	SULF2	264247
795	chr20	47500046	47510473	47501834	N	NA	ARFGEF2	PREX1	IMR90,MCF7	Hi-C,ChIA-PET	2414195022265400	ARFGEF2	27802
796	chr20	49045155	49061596	49046268	N	NA	NA	LOC284751,CEBPB,TMEM189-UBE2V1,UBE2V1,PTPN1,FAM65C	IMR90,K562,MCF7	Hi-C,ChIA-PET	2414195022265400	FAM65C	191830
797	chr20	49277329	49280419	49278544	N	NA	FAM65C	PTPN1,PARD6B,FAM65C,BCAS4,ADNP,MIR645	IMR90,MCF7	Hi-C,ChIA-PET	2414195022265400	FAM65C	23903
798	chr20	49667536	49714788	49713881	N	NA	KCNG1	KCNG1,NFATC2,ATP9A	IMR90	Hi-C	24141950	KCNG1	27861
799	chr20	49811303	49816698	49812977	N	NA	NA	KCNG1	IMR90	Hi-C	24141950	KCNG1	171628
800	chr20	49915774	49918024	49916211	N	NA	NA	KCNG1,MOCS3,DPM1,NFATC2,ATP9A	IMR90	Hi-C	24141950	NFATC2	261144
801	chr20	50439836	50442993	50441271	N	NA	SALL4	ZFP64,ATP9A,SALL4	IMR90	Hi-C	24141950	SALL4	20788
802	chr20	50955418	50966083	50958674	N	NA	NA	BCAS1,TSHZ2	IMR90	Hi-C	24141950	SALL4	536370
803	chr20	53621397	53624588	53623599	N	NA	NA	NA	NA	NA	NA	SALL4	3202349
804	chr20	53651343	53653897	53652537	N	NA	NA	NA	NA	NA	NA	SALL4	3232295
805	chr20	53676964	53680103	53677826	N	NA	NA	NA	NA	NA	NA	SALL4	3257916
806	chr20	53737249	53740275	53738401	N	NA	NA	NA	NA	NA	NA	SALL4	3318201
807	chr20	53799595	53802388	53801069	N	NA	NA	NA	NA	NA	NA	SALL4	3380547
808	chr20	54106444	54108884	54107827	N	NA	NA	NA	NA	NA	NA	SALL4	3687396
809	chr20	54122116	54125245	54123586	N	NA	NA	NA	NA	NA	NA	SALL4	3703068
810	chr20	54131495	54135433	54133278	N	NA	NA	NA	NA	NA	NA	SALL4	3712447
811	chr20	56366820	56371197	56369596	N	NA	NA	PPP4R1L,PMEPA1,ZBP1,MIR4532	Islet,IMR90	4C,Hi-C	2441373624141950	LOC284757	2342351
812	chr20	56380162	56408323	56392379	N	NA	NA	PMEPA1,C20orf85,ZBP1	IMR90	Hi-C	24141950	LOC284757	2305225
813	chr20	59021850	59034104	59032473	N	NA	NA	NA	NA	NA	NA	LOC284757	308302
814	chr20	6121145	6124261	6123313	N	NA	FERMT1	NA	NA	NA	NA	FERMT1	16954
815	chr20	63272159	63293363	63272756	N	NA	NA	NA	NA	NA	NA	MYT1	476332
816	chr20	63656364	63663551	63658273	N	NA	NA	NA	NA	NA	NA	MYT1	860537
817	chr20	63693306	63709944	6369581063707970	N,N	NA;NA	NA	NA	NA	NA	NA	MYT1	897479
818	chr20	63854456	63871681	63865131	N	NA	NA	NA	NA	NA	NA	MYT1	1058629
819	chr20	64038821	64044851	64042512	N	NA	NA	NA	NA	NA	NA	MYT1	1242994
820	chr20	64049105	64052500	64050477	N	NA	NA	NA	NA	NA	NA	MYT1	1253278
821	chr20	64056510	64059148	64057490	N	NA	NA	NA	NA	NA	NA	MYT1	1260683
822	chr20	64078213	64081792	64079910	N	NA	NA	NA	NA	NA	NA	MYT1	1282386
823	chr20	8018111	8020861	8019479	N	NA	TMX4	PLCB1	IMR90	Hi-C	24141950	TMX4	17718
824	chr21	14380212	14384732	14383320	N	NA	NA	NA	NA	NA	NA	LINC00478	3058110
825	chr21	28883838	28886490	28885373	N	NA	NA	ADAMTS5	IMR90	Hi-C	24141950	LINC00314	499192
826	chr21	28991606	28994218	28992965	N	NA	NA	ADAMTS1	IMR90	Hi-C	24141950	LINC00314	391464
827	chr21	29001542	29006655	2900282629004880	N,N	NA;NA	NA	ADAMTS1,ADAMTS5	IMR90	Hi-C	24141950	LINC00314	379027
828	chr21	29015353	29021601	29019374	N	NA	NA	ADAMTS5,ADAMTS1	IMR90	Hi-C	24141950	LINC00314	364081
829	chr21	29022344	29026797	29024549	N	NA	NA	ADAMTS5,ADAMTS1	IMR90	Hi-C	24141950	LINC00314	358885
830	chr21	29058546	29075028	29073755	N	NA	NA	ADAMTS5,ADAMTS1	IMR90	Hi-C	24141950	LINC00314	310654
831	chr21	32277891	32280482	32279121	N	NA	NA	NA	NA	NA	NA	KRTAP26-1	585284
832	chr21	33538188	33551750	33542537	N	NA	NA	HUNK,LINC00159	IMR90	Hi-C	24141950	MRAP	112374
833	chr21	37256108	37258426	37257846	N	NA	NA	LOC100506385,RUNX1,CLIC6,LINC00160	IMR90	Hi-C	24141950	CBR1	183859
834	chr21	37265941	37270991	37267792	N	NA	NA	CLIC6,LOC100506385,LINC00160,RUNX1	IMR90	Hi-C	24141950	CBR1	171294
835	chr21	38965104	38967244	38966227	N	NA	NA	DSCR3,KCNJ6	IMR90	Hi-C	24141950	KCNJ6	321452
836	chr21	39384058	39389032	39385876	N	NA	NA	KCNJ6,DSCR4,ERG,DSCR8	IMR90	Hi-C	24141950	KCNJ6	95362
837	chr21	42892200	42895304	42893180	N	NA	TMPRSS2	TMPRSS2,MX2	MCF7,IMR90	ChIA-PET,Hi-C	2226540424141950	TMPRSS2	12115
838	chr22	19288791	19293444	19291795	N	NA	CLTCL1	CLTCL1,HIRA,CDC45,UFD1L	IMR90,K562	Hi-C,ChIA-PET	2414195022265400	CLTCL1	9552
839	chr22	20962465	20964975	20963705	N	NA	NA	MED15,SCARF2,PI4KA,KLHL22	IMR90	Hi-C	24141950	MED15	100579
840	chr22	20995927	21004501	21002150	N	NA	NA	KLHL22,MED15,PI4KA,SERPIND1	IMR90	Hi-C	24141950	MED15	134041
841	chr22	24269969	24272636	24270776	N	NA	DDTL,GSTT2	DDT,DDTL	K562,MCF7	ChIA-PET	22265404	DDTL	36390
842	chr22	26480224	26488786	26483926	N	NA	NA	SEZ6L,MYO18B	IMR90	Hi-C	24141950	IGLL3P	766000
843	chr22	26511381	26514716	26512512	N	NA	NA	MYO18B,SEZ6L	IMR90	Hi-C	24141950	IGLL3P	797157
844	chr22	27913154	27923238	27919306	N	NA	NA	MN1,MIAT	IMR90	Hi-C	24141950	MN1	274248
845	chr22	31397515	31402552	31399517	N	NA	NA	NA	NA	NA	NA	INPP5J	116409
846	chr22	31752542	31755524	31753486	N	NA	PATZ1,DRG1	PIK3IP1,PATZ1,DRG1	IMR90,K562	Hi-C,ChIA-PET	2414195022265400	PATZ1	10293
847	chr22	33538110	33542000	33540394	N	NA	NA	NA	NA	NA	NA	SYN3	83733
848	chr22	36479646	36483311	36482171	N	NA	NA	RBFOX2,MB	IMR90	Hi-C	24141950	RBFOX2	55061
849	chr22	36505542	36507917	36507101	N	NA	NA	RBFOX2,HMOX1,MCM5,APOL6,APOL3	IMR90	Hi-C	24141950	RBFOX2	80957
850	chr22	37657119	37669104	37657960	N	NA	CYTH4	CARD10,C1QTNF6,CYTH4,ELFN2,SSTR3,RAC2,MFNG,CDC42EP1,LGALS2	IMR90	Hi-C	24141950	CYTH4	9391
851	chr22	41413261	41416588	41414463	N	NA	NA	ST13,RBX1,MIR1281,EP300	IMR90,K562,MCF7	Hi-C,ChIA-PET	2414195022265400	RBX1	65910
852	chr22	41430629	41449814	4144767541444650	N,N	NA;NA	EP300	ST13,RBX1,MIR1281,EP300,DNAJB7,XPNPEP3,RANGAP1,CHADL,L3MBTL2	IMR90	Hi-C	24141950	EP300	38800
853	chr22	41686994	41689221	41688902	N	NA	RANGAP1	NA	NA	NA	NA	RANGAP1	4778
854	chr22	46267135	46286071	46267933	N	NA	NA	ATXN10,FBLN1,WNT7B,FAM118A,SMC1B,PKDREJ,C22orf40	IMR90,MCF7	Hi-C,ChIA-PET	2414195022265400	WNT7B	86937
855	chr22	46376524	46379099	46378157	N	NA	WNT7B	NA	NA	NA	NA	WNT7B	3516
856	chr22	49947102	49951690	49949416	N	NA	NA	NA	NA	NA	NA	BRD1	266762
857	chr22_KI270879v1_alt	277237	279829	278576	N	NA	NA	NA	NA	NA	NA	NA	-1
858	chr3	111067504	111073925	111071466	N	NA	NA	NA	NA	NA	NA	ABHD10	623903
859	chr3	121745039	121752209	121749846	N	NA	ILDR1	NA	NA	NA	NA	ILDR1	3912
860	chr3	122377063	122386286	122383720	N	NA	PARP14	PARP15,DTX3L,PARP9,PARP14	IMR90	Hi-C	24141950	PARP14	13386
861	chr3	123798149	123801319	123800060	N	NA	NA	KALRN,ROPN1	IMR90	Hi-C	24141950	ROPN1	87950
862	chr3	126081072	126085280	126084143	N	NA	KLF15	KLF15,SLC41A3	IMR90	Hi-C	24141950	KLF15	4836
863	chr3	127589735	127592439	127590958	N	NA	KBTBD12	MGLL,KBTBD12,SEC61A1,PODXL2	IMR90	Hi-C	24141950	KBTBD12	49463
864	chr3	128150820	128152856	128151929	N	NA	DNAJB8-AS1	EEFSEC,DNAJB8-AS1,DNAJB8,LOC90246,GATA2,C3orf27	IMR90,MCF7	Hi-C,ChIA-PET	2414195022265400	DNAJB8-AS1	29581
865	chr3	132658032	132662223	132660085	N	NA	NA	TMEM108	IMR90	Hi-C	24141950	NPHP3-AS1	216846
866	chr3	134483943	134489009	134486034	N	NA	NA	KY	IMR90	Hi-C	24141950	KY	114079
867	chr3	136859219	136865014	136862103	N	NA	NA	NA	NA	NA	NA	STAG1	387974
868	chr3	138608188	138610903	138608843	N	NA	NA	PIK3CB	IMR90	Hi-C	24141950	FOXL2	55079
869	chr3	141430449	141440854	141431881	N	NA	NA	ATP1B3	IMR90	Hi-C	24141950	GRK7	56189
870	chr3	149811701	149821820	149812851	N	NA	NA	RNF13,PFN2,LOC646903,TSC22D2	IMR90	Hi-C	24141950	WWTR1-AS1	435704
871	chr3	149961211	149967937	149962825	N	NA	NA	TSC22D2,RNF13,PFN2,TM4SF1,TM4SF4,LOC646903,EIF2A,SERP1	IMR90,MCF7	Hi-C,ChIA-PET	2414195022265400	WWTR1-AS1	585214
872	chr3	150536991	150549223	150546651	N	NA	NA	SIAH2,FAM194A	IMR90,MCF7	Hi-C,ChIA-PET,3C	2.4142e+23	WWTR1-AS1	1160994
873	chr3	150601742	150604795	150603229	N	NA	NA	CLRN1,MED12L	Islet,IMR90	4C,Hi-C	2441373624141950	WWTR1-AS1	1225745
874	chr3	152266872	152279703	152268800	N	NA	NA	NA	NA	NA	NA	WWTR1-AS1	2890875
875	chr3	15426193	15429691	15427548	N	NA	NA	NA	NA	NA	NA	COLQ	133567
876	chr3	154323253	154325715	154324526	N	NA	NA	NA	NA	NA	NA	LOC730091	2209136
877	chr3	170423868	170427356	170426029	N	NA	NA	SLC7A14,CLDN11,PRKCI	IMR90	Hi-C	24141950	SKIL	348395
878	chr3	177193173	177199486	177197749	N	NA	NA	TBL1XR1	IMR90,K562	Hi-C,ChIA-PET	2414195022265400	KCNMB3	1785352
879	chr3	177357012	177361236	177359339	N	NA	NA	TBL1XR1	IMR90	Hi-C	24141950	KCNMB3	1623602
880	chr3	180600898	180605492	180602143	N	NA	NA	NA	NA	NA	NA	USP13	1229965
881	chr3	180988537	180990998	180989827	N	NA	NA	NA	NA	NA	NA	USP13	1617604
882	chr3	184132519	184138991	184134761	N	NA	NA	THPO,CHRD,POLR2H,EPHB3,ABCC5	IMR90	Hi-C	24141950	CAMK2N2	153268
883	chr3	184239279	184250782	184249640	N	NA	NA	CHRD,PSMD2,ECE2,EIF4G1,CLCN2,POLR2H,FAM131A,THPO,EPHB3,VPS8	IMR90	Hi-C	24141950	CAMK2N2	260028
884	chr3	184360215	184365618	184362734	N	NA	NA	EPHB3	IMR90	Hi-C	24141950	CAMK2N2	380964
885	chr3	184376398	184380253	184378237	N	NA	NA	EPHB3,MAGEF1,VPS8	IMR90	Hi-C	24141950	CAMK2N2	397147
886	chr3	185584862	185587598	185586164	N	NA	NA	IGF2BP2,C3orf65,TRA2B	IMR90	Hi-C	24141950	TRA2B	68326
887	chr3	186102692	186110979	186109258	N	NA	DGKG	LOC344887,DGKG	IMR90	Hi-C	24141950	DGKG	22669
888	chr3	186598113	186601177	186599061	N	NA	ST6GAL1	NA	NA	NA	NA	ST6GAL1	47138
889	chr3	186611442	186630042	186612942	N	NA	ST6GAL1	ST6GAL1,KNG1	IMR90	Hi-C	24141950	ST6GAL1	18273
890	chr3	187038415	187053798	187039851	N	NA	NA	SST,RTP2,LOC100131635,RPL39L,MASP1,TPRG1	IMR90	Hi-C	24141950	ST6GAL1	390100
891	chr3	187718757	187748135	187745647	N	NA	NA	BCL6,LPP,LOC100131635,LPP-AS2	IMR90	Hi-C	24141950	LPP-AS2	123741
892	chr3	187748940	187752224	187750643	N	NA	NA	BCL6,LPP	IMR90	Hi-C	24141950	LPP-AS2	119652
893	chr3	191328340	191334252	191329366	N	NA	NA	FGF12	IMR90	Hi-C	24141950	LPP-AS2	3456464
894	chr3	193742631	193746068	193744707	N	NA	NA	LOC647323,HES1,LOC100131551	IMR90	Hi-C	24141950	ACAP2	1417749
895	chr3	194582703	194586867	194584593	N	NA	NA	XXYLT1,LOC100507391,PPP1R2,FAM43A,ACAP2	IMR90	Hi-C	24141950	ACAP2	576950
896	chr3	194670378	194674317	194672395	N	NA	NA	LOC100507391,LSG1,XXYLT1,FAM43A	IMR90	Hi-C	24141950	ACAP2	489500
897	chr3	197948721	197959399	197950053	N	NA	NA	NA	NA	NA	NA	FAM157A	69484
898	chr3	28240317	28242998	28241528	N	NA	CMC1	NA	NA	NA	NA	CMC1	40126
899	chr3	31529918	31542689	31532266	N	NA	STT3B	STT3B,GADL1	K562,IMR90	ChIA-PET,Hi-C	2226540424141950	STT3B	31802
900	chr3	32684342	32686831	32685144	N	NA	CNOT10	DYNC1LI1,CMTM6	IMR90	Hi-C	24141950	CNOT10	39806
901	chr3	33796989	33803847	33798596	N	NA	PDCD6IP	CLASP2	IMR90	Hi-C	24141950	PDCD6IP	36216
902	chr3	37240176	37258684	37243254	N	NA	LRRFIP2,GOLGA4	LRRFIP2,MLH1,GOLGA4,EPM2AIP1	IMR90,MCF7	Hi-C,ChIA-PET	2414195022265400	LRRFIP2	22325
903	chr3	39050285	39058050	39051997	N	NA	WDR48	SCN11A,SCN5A,SCN10A,CX3CR1,EXOG	IMR90	Hi-C	24141950	WDR48	35457
904	chr3	39405658	39416896	39406651	N	NA	NA	SLC25A38	MCF7	ChIA-PET	22265404	GORASP1	256528
905	chr3	41197548	41231533	41199432	N	NA	CTNNB1	ULK4,CTNNB1	IMR90,K562,MCF7	Hi-C,ChIA-PET	2414195022265400	CTNNB1	9409
906	chr3	45387657	45390381	45388842	N	NA	LARS2	LIMD1,LARS2,CLEC3B,LOC644714,SACM1L,EXOSC7,CDCP1,TMEM158,FYCO1	IMR90	Hi-C	24141950	LARS2	39694
907	chr3	4976834	4987182	4978275	N	NA	BHLHE40	ITPR1,LOC100507582,BHLHE40,EGOT	IMR90	Hi-C	24141950	BHLHE40	33915
908	chr3	50568296	50572954	50569143	N	NA	HEMK1,C3orf18	CACNA2D2	IMR90	Hi-C	24141950	HEMK1	33955
909	chr3	51941923	51943614	51942721	N	NA	IQCF1,RRP9,PARP3,GPR62	NA	NA	NA	NA	IQCF1	4537
910	chr3	56555945	56560398	56557152	N	NA	CCDC66	NA	NA	NA	NA	CCDC66	30786
911	chr3	57690365	57694355	57692943	N	NA	FAM116A	FAM116A,SLMAP	IMR90	Hi-C	24141950	FAM116A	11549
912	chr3	58432305	58434999	58433883	N	NA	PDHB	RPP14,PXK,PDHB,KCTD6,ACOX2	IMR90	Hi-C	24141950	PDHB	12726
913	chr3	87225786	87229283	87227228	N	NA	NA	NA	NA	NA	NA	ZNF654	958979
914	chr3	9358011	9368271	9363052	N	NA	THUMPD3	RAD18,CAV3,OXTR,SRGAP3,THUMPD3	IMR90	Hi-C	24141950	THUMPD3	36446
915	chr3	93972762	93974340	93973655	N	NA	NA	NA	NA	NA	NA	ZNF654	5784500
916	chr3	94060329	94064937	94062968	N	NA	NA	NA	NA	NA	NA	TMEM30C	5839731
917	chr3	98883126	98903601	98901844	N	NA	NA	MIR548G,COL8A1	IMR90	Hi-C	24141950	TMEM30C	1001067
918	chr4	103071281	103077743	103076202	N	NA	NA	NA	NA	NA	NA	NFKB1	344743
919	chr4	105701938	105710262	105708702	N	NA	NA	NA	NA	NA	NA	CXXC4	285880
920	chr4	106255990	106259985	106258785	N	NA	NA	NA	NA	NA	NA	CXXC4	839932
921	chr4	108648920	108664924	108650414	N	NA	NA	PAPSS1,SGMS2	IMR90	Hi-C	24141950	RPL34	876798
922	chr4	109431668	109436256	109433784	N	NA	NA	HADH,LEF1,LOC641518,LOC285456	IMR90	Hi-C	24141950	RPL34	105466
923	chr4	112227760	112254966	112231705	N	NA	NA	NA	NA	NA	NA	ALPK1	963533
924	chr4	113145073	113149304	113146883	N	NA	NA	AP1AR	MCF7	ChIA-PET	22265404	ALPK1	69195
925	chr4	118274874	118283965	118278634	N	NA	NA	NA	NA	NA	NA	CEP170P1	1153530
926	chr4	118684275	118687624	118685377	N	NA	NA	NA	NA	NA	NA	CEP170P1	749871
927	chr4	122151133	122153584	122152314	N	NA	NA	TNIP3	IMR90	Hi-C	24141950	PRDM5	307120
928	chr4	122919451	122924421	122922375	N	NA	NA	KIAA1109	IMR90	Hi-C	24141950	KIAA1109	167337
929	chr4	123504065	123507852	123505313	N	NA	IL21	KIAA1109,NUDT6	IMR90	Hi-C	24141950	IL21	34360
930	chr4	123554173	123557166	123555676	N	NA	IL21	KIAA1109	IMR90	Hi-C	24141950	IL21	11961
931	chr4	127877149	127882580	127880872	N	NA	NA	NA	NA	NA	NA	MFSD8	1004559
932	chr4	127964483	127967082	127965360	N	NA	NA	NA	NA	NA	NA	MFSD8	920057
933	chr4	139294690	139296835	139295511	N	NA	NA	NA	NA	NA	NA	SLC7A11	131187
934	chr4	139299230	139306670	139301396	N	NA	NA	NA	NA	NA	NA	SLC7A11	135727
935	chr4	139664814	139674969	139665856	N	NA	NA	SLC7A11,LOC641365,LOC641364	IMR90	Hi-C	24141950	SLC7A11	501311
936	chr4	145097129	145135653	145098244	N	NA	GYPA	ANAPC10,ABCE1	IMR90	Hi-C	24141950	GYPA	35225
937	chr4	152778394	152780900	152779861	N	NA	NA	FAM160A1,PET112,FBXW7	IMR90	Hi-C	24141950	MAB21L2	1275317
938	chr4	158721012	158725101	158723500	N	NA	NA	NA	NA	NA	NA	TMEM144	406300
939	chr4	165377761	165396769	165378985	N	NA	NA	NA	NA	NA	NA	DDX60	3843189
940	chr4	174281907	174286809	174283877	N	NA	HMGB2	SAP30	K562	ChIA-PET	22265404	HMGB2	26312
941	chr4	176316747	176325126	176319854	N	NA	NA	NA	NA	NA	NA	HMGB2	2061152
942	chr4	177439456	177443724	177442468	N	NA	NA	VEGFC	IMR90	Hi-C	24141950	HMGB2	3183861
943	chr4	182894939	182899448	1.82899e+17	N,N	NA;NA	NA	NA	NA	NA	NA	ODZ3	345689
944	chr4	182914290	182918998	182917325	N	NA	NA	NA	NA	NA	NA	ODZ3	326139
945	chr4	184346179	184350312	184348901	N	NA	NA	WWC2,CDKN2AIP	IMR90,K562,MCF7	Hi-C,ChIA-PET	2414195022265400	LOC389247	75356
946	chr4	184466806	184479829	184474676	N	NA	LOC389247	TRAPPC11,RWDD4	IMR90	Hi-C	24141950	LOC389247	41138
947	chr4	185141875	185151428	185143233	N	NA	NA	CASP3,ENPP6	IMR90	Hi-C	24141950	MLF1IP	503858
948	chr4	185193019	185202489	185201487	N	NA	NA	IRF2,CCDC111,CASP3,LOC728175,MLF1IP	IMR90	Hi-C	24141950	MLF1IP	452797
949	chr4	185424571	185426171	185425964	N	NA	NA	NA	NA	NA	NA	MLF1IP	229115
950	chr4	53364489	53367079	53366118	N	NA	NA	NA	NA	NA	NA	LRRC66	480703
951	chr4	55345498	55347594	55346255	N	NA	NA	NA	NA	NA	NA	SRD5A3	864794
952	chr4	56977598	56978035	56977753	N	NA	NA	NA	NA	NA	NA	PDCL2	519219
953	chr4	67542110	67546963	67545624	N	NA	NA	NA	NA	NA	NA	CSN1S1	3249836
954	chr4	67699139	67703723	67701254	N	NA	NA	NA	NA	NA	NA	CSN1S1	3093076
955	chr4	69828437	69832760	69831782	N	NA	NA	NA	NA	NA	NA	CSN1S1	964039
956	chr4	74157102	74172781	74158019	N	NA	NA	NA	NA	NA	NA	LOC728040	201739
957	chr4	75511075	75517080	75514405	N	NA	NA	MTHFD2L	IMR90	Hi-C	24141950	BTC	202802
958	chr4	76145241	76154269	76148485	N	NA	NA	NA	NA	NA	NA	BTC	425359
959	chr4	77861157	77864876	77862745	N	NA	SOWAHB,SEPT11	SOWAHB,SEPT11,SHROOM3	IMR90,MCF7	Hi-C,ChIA-PET	2414195022265400	SEPT11	6019
960	chr4	82420624	82432243	82429587	N	NA	RASGEF1B	NA	NA	NA	NA	RASGEF1B	27563
961	chr4	82866046	82893135	8288636982891280	N,N	NA;NA	NA	NA	NA	NA	NA	HNRNPD	402014
962	chr4	83006520	83014731	8301305283011110	N,N	NA;NA	NA	NA	NA	NA	NA	HNRNPD	280418
963	chr4	83033970	83036151	83035014	N	NA	NA	NA	NA	NA	NA	HNRNPD	258998
964	chr4	87380754	87392469	87391246	N	NA	MAPK10	SLC10A6,PTPN13	IMR90	Hi-C	24141950	MAPK10	6471
965	chr4	87420231	87425018	87422597	N	NA	MAPK10	SLC10A6,PTPN13,C4orf36,LOC100506746,AFF1	IMR90	Hi-C	24141950	MAPK10	45948
966	chr4	88518333	88524534	88523793	N	NA	NA	SPARCL1	IMR90	Hi-C	24141950	IBSP	196168
967	chr4	98142374	98145039	98143557	N	NA	NA	NA	NA	NA	NA	C4orf37	919352
968	chr5	103117168	103121778	103120204	N	NA	NA	NA	NA	NA	NA	MAN2A1	5903378
969	chr5	109687768	109696215	109689328	N	NA	NA	NA	NA	NA	NA	MAN2A1	662612
970	chr5	112974752	112987900	112976628	N	NA	NA	NA	NA	NA	NA	YTHDC2	125361
971	chr5	1180663	1184058	1182914	Y	SLC6A19,SLC6A18	NA	LOC100506688,TERT,SLC6A19,TRIP13	IMR90,K562	Hi-C,ChIA-PET	2414195022265400	TERT	111104
972	chr5	119266875	119272889	119268695	N	NA	NA	NA	NA	NA	NA	CSNK1G3	3574904
973	chr5	119451552	119459976	119452726	N	NA	NA	PRR16	IMR90	Hi-C	24141950	CSNK1G3	3387817
974	chr5	122773843	122778408	122774939	N	NA	NA	CSNK1G3	MCF7	ChIA-PET	22265404	CSNK1G3	69385
975	chr5	123421625	123424625	123423491	N	NA	NA	NA	NA	NA	NA	CSNK1G3	573832
976	chr5	123510419	123517359	123512046	N	NA	NA	ZNF608	IMR90	Hi-C	24141950	CSNK1G3	662626
977	chr5	127072165	127074428	127073520	N	NA	NA	NA	NA	NA	NA	PRRC1	218856
978	chr5	131155325	131166581	131165332	N	NA	NA	ACSL6	IMR90	Hi-C	24141950	IL3	229766
979	chr5	131168727	131173552	131170871	N	NA	NA	NA	NA	NA	NA	IL3	222795
980	chr5	132368660	132370790	132369663	N	NA	ZCCHC10,HSPA4	ZCCHC10,HSPA4,AFF4	MCF7,K562,IMR90	ChIA-PET,Hi-C	2226540424141950	ZCCHC10	6420
981	chr5	132494718	132501012	132496962	N	NA	NA	FSTL4	IMR90	Hi-C	24141950	HSPA4	107056
982	chr5	132961077	132964828	132963693	N	NA	FSTL4	FSTL4	IMR90	Hi-C	24141950	FSTL4	12854
983	chr5	133024981	133027921	133026641	N	NA	NA	FSTL4	IMR90	Hi-C	24141950	FSTL4	76758
984	chr5	134405690	134413678	134411934	N	NA	PITX1	H2AFY,LOC340073	IMR90	Hi-C	24141950	PITX1	35726
985	chr5	134465269	134467920	134465955	N	NA	NA	PCBD2,LOC340073,PITX1,CATSPER3,H2AFY	IMR90,K562	Hi-C,ChIA-PET	2414195022265400	PITX1	95305
986	chr5	134504082	134513216	134506389	N	NA	NA	PITX1,H2AFY,PCBD2,CATSPER3,LOC340073	IMR90,K562	Hi-C,ChIA-PET	2414195022265400	PITX1	134118
987	chr5	136052788	136060866	136053686	N	NA	NA	TRPC7	IMR90	Hi-C	24141950	FBXL21	786782
988	chr5	138031616	138035166	138033129	N	NA	NA	SIL1,CTNNA1,MATR3,LRRTM2,HSPA9	IMR90	Hi-C	24141950	LRRTM2	175891
989	chr5	138538104	138553711	138543341	N	NA	SIL1	SIL1,HSPA9,CTNNA1,LRRTM2,MATR3	K562,IMR90	ChIA-PET,Hi-C	2226540424141950	SIL1	4039
990	chr5	139530035	139533741	139531268	N	NA	IGIP,CYSTM1	PURA,NRG2,CYSTM1,IGIP	MCF7,IMR90,K562	ChIA-PET,Hi-C	2226540424141950	CYSTM1	20912
991	chr5	139732249	139735689	139733905	N	NA	HBEGF,SLC4A9	HBEGF,CYSTM1	MCF7,IMR90	ChIA-PET,Hi-C	2226540424141950	SLC4A9	4098
992	chr5	141631858	141638230	141636967	N	NA	NA	FGF1,NDFIP1,SPRY4,GNPDA1,RNF14	IMR90	Hi-C	24141950	ARHGAP26	512062
993	chr5	141920533	141924818	141923797	N	NA	NA	NDFIP1,FGF1,SPRY4,ARHGAP26,RNF14,GNPDA1	IMR90	Hi-C	24141950	ARHGAP26	225474
994	chr5	154036284	154058040	154038929	N	NA	NA	MFAP3,FAM114A2,LARP1,C5orf4	IMR90,MCF7,K562	Hi-C,ChIA-PET	2414195022265400	MRPL22	262593
995	chr5	154753385	154764410	154755158	N	NA	NA	NA	NA	NA	NA	MRPL22	432752
996	chr5	154856841	154861836	154857926	N	NA	NA	PPP1R2P3	IMR90	Hi-C	24141950	MRPL22	536208
997	chr5	154935923	154939177	154938265	N	NA	NA	HAVCR1,ITK	IMR90	Hi-C	24141950	MRPL22	615290
998	chr5	154939836	154943246	154941081	N	NA	NA	HAVCR1,ITK	IMR90	Hi-C	24141950	MRPL22	619203
999	chr5	157140909	157144377	157142922	N	NA	NA	CYFIP2,FNDC9,NIPAL4,ADAM19	IMR90	Hi-C	24141950	MRPL22	2820276
1000	chr5	157730347	157731990	157731392	N	NA	NA	NA	NA	NA	NA	ATP10B	2547229
1001	chr5	159260723	159266672	159263254	N	NA	NA	LOC285627,ADRA1B,LOC285626,IL12B	IMR90	Hi-C	24141950	ATP10B	1012547
1002	chr5	160417341	160420566	160419135	N	NA	NA	NA	NA	NA	NA	ATP10B	138122
1003	chr5	163436105	163452259	163437479	N	NA	NA	NA	NA	NA	NA	ATP10B	3156886
1004	chr5	163457772	163464422	1.6346e+17	N,N	NA;NA	NA	NA	NA	NA	NA	ATP10B	3178553
1005	chr5	163503889	163508666	163505538	N	NA	NA	NA	NA	NA	NA	ATP10B	3224670
1006	chr5	169582763	169589586	169583695	N	NA	NA	KCNIP1,KCNMB1,SLIT3,DOCK2	IMR90	Hi-C	24141950	SH3PXD2B	2291941
1007	chr5	172000874	172008233	172006871	N	NA	NA	NEURL1B,RPL26L1,C5orf41	IMR90	Hi-C	24141950	SH3PXD2B	119347
1008	chr5	173608822	173617740	173616771	N	NA	NA	HMP19	IMR90	Hi-C	24141950	LOC285593	602176
1009	chr5	177002123	177007856	177006784	N	NA	FAM193B,B4GALT7	NA	NA	NA	NA	B4GALT7	19263
1010	chr5	177377164	177380212	177379127	N	NA	NA	N4BP3,NHP2,RMND5B	IMR90	Hi-C	24141950	FAM153C	53755
1011	chr5	177496623	177498805	177497725	N	NA	NA	PROP1,N4BP3,GMCL1P1,NHP2	IMR90	Hi-C	24141950	FAM153C	62656
1012	chr5	178218183	178234002	178232449	N	NA	NA	NA	NA	NA	NA	ADAMTS2	538429
1013	chr5	179817978	179834490	1.79821e+17	N,N	NA;NA	NA	GFPT2	IMR90	Hi-C	24141950	SCGB3A1	183997
1014	chr5	181191073	181193849	181191745	N	NA	NA	NA	NA	NA	NA	ZFP62	902787
1015	chr5	181244110	181254436	181246462	N	NA	NA	NA	NA	NA	NA	ZFP62	955824
1016	chr5	32330087	32332796	32331905	N	NA	MTMR12	ZFR,GOLPH3,MTMR12,SUB1	IMR90	Hi-C	24141950	MTMR12	16973
1017	chr5	38162811	38165870	38164404	N	NA	NA	WDR70	IMR90	Hi-C	24141950	GDNF	323029
1018	chr5	42846020	42850058	42847379	N	NA	SEPP1	NA	NA	NA	NA	SEPP1	33996
1019	chr5	42873828	42877638	42875351	N	NA	NA	NA	NA	NA	NA	SEPP1	61804
1020	chr5	53107021	53114295	53109803	N	NA	NA	NA	NA	NA	NA	NDUFS4	250556
1021	chr5	54309857	54311400	54310637	N	NA	NA	ESM1	IMR90	Hi-C	24141950	IL6ST	979421
1022	chr5	55304223	55310384	55307731	N	NA	IL6ST	ANKRD55,MAP3K1,IL6ST	IMR90,MCF7	Hi-C,ChIA-PET	2414195022265400	IL6ST	13402
1023	chr5	55991104	55997299	55995108	N	NA	NA	MAP3K1	IMR90	Hi-C	24141950	ANKRD55	461918
1024	chr5	56907771	56911849	56909891	N	NA	NA	PLK2	IMR90	Hi-C	24141950	ANKRD55	1378585
1025	chr5	57171963	57181107	57173764	N	NA	NA	PLK2	IMR90,MCF7	Hi-C,ChIA-PET	2414195022265400	ANKRD55	1642777
1026	chr5	61156470	61164743	61162513	N	NA	NA	NA	NA	NA	NA	C5orf43	698168
1027	chr5	62402397	62407000	62403969	N	NA	NA	NA	NA	NA	NA	C5orf43	1944095
1028	chr5	65554513	65569415	6556326165563240	N,N	NA;NA	NA	NA	NA	NA	NA	C5orf44	633955
1029	chr5	65622013	65626237	65624693	N	NA	NA	MAST4	IMR90	Hi-C	24141950	C5orf44	701455
1030	chr5	67768422	67772119	67770913	N	NA	NA	PIK3R1	IMR90	Hi-C	24141950	C5orf44	2847864
1031	chr5	69165808	69181129	69167014	N	NA	NA	NA	NA	NA	NA	PTCD2	2435071
1032	chr5	71693821	71695569	71694753	N	NA	NA	TNPO1,ZNF366	IMR90	Hi-C	24141950	PTCD2	77621
1033	chr5	73496585	73509356	73498385	N	NA	NA	RGNEF,ENC1	IMR90	Hi-C	24141950	RGNEF	574602
1034	chr5	73543806	73547046	73545291	N	NA	NA	RGNEF,ENC1	IMR90	Hi-C	24141950	RGNEF	621823
1035	chr5	73557496	73569053	73565706	N	NA	NA	ENC1,RGNEF	IMR90	Hi-C	24141950	RGNEF	635513
1036	chr5	75335607	75339379	7533708675336930	N,N	NA;NA	SV2C	NA	NA	NA	NA	SV2C	39926
1037	chr5	77084643	77088910	77086994	N	NA	NA	TBCA	MCF7	ChIA-PET	22265404	PDE8B	577937
1038	chr5	83046679	83080726	83077494	N	NA	NA	NA	NA	NA	NA	ATG10	1778835
1039	chr5	87266459	87269924	87267808	N	NA	NA	NA	NA	NA	NA	MEF2C	929998
1040	chr5	88266018	88274768	88269010	N	NA	NA	NA	NA	NA	NA	MEF2C	66096
1041	chr5	91381228	91385466	91383402	N	NA	NA	FAM172A	IMR90	Hi-C	24141950	KIAA0825	2568843
1042	chr5	95548178	95556215	95555061	N	NA	NA	ELL2,RHOBTB3	IMR90	Hi-C	24141950	CAST	441526
1043	chr5	95819714	95825128	95823355	N	NA	NA	PCSK1,CAST	IMR90	Hi-C	24141950	CAST	172613
1044	chr5	95833581	95835798	95834931	N	NA	NA	PCSK1,CAST	IMR90	Hi-C	24141950	CAST	161943
1045	chr5	96804952	96809689	96808284	N	NA	NA	NA	NA	NA	NA	LNPEP	533606
1046	chr5	96933793	96939630	96935497	N	NA	NA	NA	NA	NA	NA	LNPEP	662447
1047	chr5	97181212	97186714	97183734	N	NA	NA	RGMB,FLJ35946	IMR90	Hi-C	24141950	LNPEP	909866
1048	chr5	98918249	98936889	98929395	N	NA	NA	NA	NA	NA	NA	LNPEP	2646903
1049	chr6	104957111	104965944	104958702	N	NA	NA	NA	NA	NA	NA	HACE1	341850
1050	chr6	106323943	106326784	106325817	N	NA	NA	PRDM1,ATG5	IMR90	Hi-C	24141950	PRDM1	207411
1051	chr6	108293691	108297619	108295130	N	NA	NA	SEC63,OSTM1,ARMC2,LACE1	IMR90,MCF7	Hi-C,ChIA-PET	2414195022265400	NR2E1	189596
1052	chr6	110809211	110817134	110815929	N	NA	SLC22A16	NA	NA	NA	NA	SLC22A16	11367
1053	chr6	110872546	110905135	110874714	N	NA	NA	RPF2,CDK19,AMD1	IMR90	Hi-C	24141950	SLC22A16	74702
1054	chr6	113857772	113867301	113858964	N	NA	NA	NA	NA	NA	NA	LOC285758	327211
1055	chr6	113871089	113874194	113873368	N	NA	NA	FLJ34503	IMR90	Hi-C	24141950	LOC285758	320318
1056	chr6	11397241	11400309	11398584	N	NA	NA	NEDD9	IMR90	Hi-C	24141950	TMEM170B	138202
1057	chr6	116058855	116061758	116060535	N	NA	NA	NA	NA	NA	NA	DSE	539525
1058	chr6	116097462	116107540	116100783	N	NA	NA	NA	NA	NA	NA	DSE	493743
1059	chr6	117480794	117488615	117481988	N	NA	NA	NA	NA	NA	NA	DSE	879511
1060	chr6	1212663	1230246	1228644	N	NA	NA	LOC285768	IMR90	Hi-C	24141950	FOXQ1	82429
1061	chr6	122398228	122403709	122399523	N	NA	NA	GJA1	IMR90	Hi-C	24141950	STL	2880464
1062	chr6	122466421	122475151	122471869	N	NA	NA	NA	NA	NA	NA	STL	2809022
1063	chr6	125780062	125782060	125780491	N	NA	NA	NA	NA	NA	NA	LOC643623	213439
1064	chr6	125788969	125795714	125790122	N	NA	NA	NA	NA	NA	NA	LOC643623	199785
1065	chr6	125955444	125959918	125956721	N	NA	LOC643623	NA	NA	NA	NA	LOC643623	35581
1066	chr6	1266068	1268096	1267621	N	NA	FOXQ1	EXOC2,LOC285768	IMR90	Hi-C	24141950	FOXQ1	44579
1067	chr6	127321936	127349305	127343002	N	NA	NA	TRMT11,RSPO3	IMR90	Hi-C	24141950	TRMT11	1014360
1068	chr6	131055191	131064644	131063331	N	NA	NA	SAMD3,L3MBTL3	IMR90	Hi-C	24141950	LOC100507203	83901
1069	chr6	131133327	131137059	131135776	N	NA	LOC100507203	NA	NA	NA	NA	LOC100507203	11486
1070	chr6	133951382	133960964	133952552	N	NA	NA	MGC34034,TCF21,SLC2A12	IMR90	Hi-C	24141950	HBS1L	1415072
1071	chr6	135050531	135055975	135054907	N	NA	NA	SGK1,LOC154092,ALDH8A1	IMR90	Hi-C	24141950	HBS1L	320061
1072	chr6	137731186	137734139	137732232	N	NA	NA	NA	NA	NA	NA	TNFAIP3	454442
1073	chr6	143841579	143851744	143843283	N	NA	NA	PEX3,FUCA2,LOC285740,ZC2HC1B,PLAGL1,PHACTR2	IMR90,MCF7	Hi-C,ChIA-PET	2414195022265400	PEX3	69661
1074	chr6	145733115	145738521	145735769	N	NA	NA	NA	NA	NA	NA	UTRN	1120242
1075	chr6	148341503	148344758	148342470	N	NA	NA	NA	NA	NA	NA	SAMD5	511675
1076	chr6	149542036	149548475	149546156	N	NA	NA	UST,TAB2	IMR90	Hi-C	24141950	PLEKHG1	1372524
1077	chr6	149565413	149568988	149566255	N	NA	NA	TAB2,UST,ZC3H12D,PPIL4	IMR90	Hi-C	24141950	PLEKHG1	1352011
1078	chr6	151450631	151455349	151452284	N	NA	NA	NA	NA	NA	NA	PLEKHG1	529632
1079	chr6	152970499	152987658	152985531	N	NA	NA	SYNE1	IMR90	Hi-C	24141950	PLEKHG1	2049500
1080	chr6	153001149	153007372	153002812	Y	NA	NA	SYNE1,MYCT1	IMR90	Hi-C	24141950	SCAF8	2047140
1081	chr6	155305661	155317089	155314739	N	NA	NA	TIAM2,TFB1M,CLDN20	IMR90	Hi-C	24141950	SCAF8	251149
1082	chr6	156771625	156793858	156778851	N	NA	NA	NA	NA	NA	NA	ARID1B	305206
1083	chr6	158166976	158172551	158168380	N	NA	NA	SNX9,ZDHHC14,SYNJ2,TMEM242	IMR90	Hi-C	24141950	SNX9	71743
1084	chr6	158229816	158233134	158231958	N	NA	SNX9	SNX9,TMEM242,ZDHHC14,SYNJ2,SERAC1	IMR90	Hi-C	24141950	SNX9	11160
1085	chr6	159721507	159735636	159727081	N	NA	NA	FNDC1	IMR90	Hi-C	24141950	WTAP	412516
1086	chr6	159759363	159763602	159762185	N	NA	NA	NA	NA	NA	NA	WTAP	384550
1087	chr6	159780739	159794087	159790317	N	NA	NA	NA	NA	NA	NA	WTAP	354065
1088	chr6	159967740	159972600	159969011	N	NA	NA	FNDC1	IMR90	Hi-C	24141950	WTAP	175552
1089	chr6	167674970	167677491	167676336	N	NA	NA	NA	NA	NA	NA	SFT2D1	918979
1090	chr6	169289837	169294091	169292385	N	NA	NA	WDR27,LINC00574,PHF10,C6orf70,PSMB1	IMR90	Hi-C	24141950	THBS2	360046
1091	chr6	169691298	169708310	1.69702e+17	N,N	NA;NA	THBS2	NA	NA	NA	NA	THBS2	37161
1092	chr6	19802898	19806053	19804840	N	NA	NA	ID4	MCF7	ChIA-PET	22265404	E2F3	596084
1093	chr6	26571416	26572559	26571906	N	NA	HMGN4,ABT1	BTN2A1,LOC285819,ABT1,HIST1H2AE,HIST1H2BG,HCG11,HIST1H2BD,HIST1H1E,HMGN4,HIST1H2BF,HIST1H3D,HIST1H4E,HIST1H2BK,HIST1H4I	K562,IMR90,MCF7	ChIA-PET,Hi-C	2226540424141950	ABT1	24612
1094	chr6	27470833	27476953	27473128	N	NA	NA	PRSS16,HIST1H2AG,HIST1H4I,HIST1H2BJ,HIST1H2BK,HIST1H2AH,MIR3143,ZNF184,LOC100507173,HIST1H2BM,HIST1H3H,HIST1H2AJ,HIST1H2BL,HIST1H2AI,HIST1H2BN,HIST1H2AK,HIST1H4K,HIST1H3I,HIST1H1B,HIST1H2AL,HIST1H2BO,HIST1H3J,HIST1H2AM,LOC100131289	IMR90,K562	Hi-C,ChIA-PET	2414195022265400	ZSCAN16	615434
1095	chr6	27891239	27896673	27893306	N	NA	NA	HIST1H2AM,HIST1H2BO,HIST1H3J	K562	ChIA-PET	22265404	ZSCAN16	195714
1096	chr6	27902238	27903486	27902705	N	NA	NA	NA	NA	NA	NA	ZSCAN16	188901
1097	chr6	3065349	3074762	3068968	N	NA	RIPK1,BPHL	NQO2,LOC100507194,WRNIP1	K562	ChIA-PET	22265404	RIPK1	2296
1098	chr6	34413529	34426555	34426147	N	NA	RPS10-NUDT3	RPS10-NUDT3,NUDT3,PACSIN1,SPDEF,C6orf106,UHRF1BP1,TAF11,ANKS1A,TCP11	IMR90,MCF7	Hi-C,ChIA-PET	2414195022265400	RPS10-NUDT3	19627
1099	chr6	34695113	34698947	34696883	N	NA	C6orf106	C6orf106,ANKS1A,TAF11,UHRF1BP1,SCUBE3	IMR90	Hi-C	24141950	C6orf106	30488
1100	chr6	36129288	36133171	36130732	N	NA	MAPK13	SLC26A8,MAPK13,MAPK14,BRPF3,ETV7,C6orf222,LHFPL5,PNPLA1	IMR90	Hi-C	24141950	MAPK13	31026
1101	chr6	36593187	36615936	36594294	N	NA	NA	CDKN1A,SRSF3,CPNE5,MIR3925	MCF7,IMR90	ChIA-PET,Hi-C	2226540424141950	STK38	77940
1102	chr6	37101759	37104355	37103224	N	NA	PIM1	PIM1,CPNE5,TMEM217,PPIL1,MIR3925,C6orf89,FGD2	IMR90,MCF7	Hi-C,ChIA-PET	2414195022265400	PIM1	33567
1103	chr6	3805042	3807454	3806224	N	NA	NA	FAM50B,TUBB2B,RIPK1,BPHL,SLC22A23,PXDC1,PSMG4,PRPF4B	IMR90	Hi-C	24141950	PXDC1	52796
1104	chr6	39113436	39115927	39115006	N	NA	NA	GLP1R	IMR90	Hi-C	24141950	BTBD9	505512
1105	chr6	42743227	42752295	42746982	N	NA	KIAA0240	KIAA0240,UBR2,RPL7L1,C6orf226,PTCRA,TBCC,PRPH2,KLHDC3,MEA1,PPP2R5D,ATP6V0CP3	IMR90,MCF7,K562	Hi-C,ChIA-PET	2414195022265400	KIAA0240	36499
1106	chr6	43683249	43688735	43687809	N	NA	NA	MRPS18A,LOC100132354,VEGFA,POLH,RSPH9,C6orf223,MRPL14,CAPN11,TMEM63B,XPO5	IMR90,MCF7	Hi-C,ChIA-PET	2414195022265400	RSPH9	70482
1107	chr6	47074887	47078718	47076610	N	NA	NA	TNFRSF21	IMR90,MCF7	Hi-C,ChIA-PET	2414195022265400	TNFRSF21	198962
1108	chr6	53064421	53072780	53065159	N	NA	NA	KLHL31	IMR90	Hi-C	24141950	GCM1	50797
1109	chr6	53545190	53548955	53548196	N	NA	KLHL31	NA	NA	NA	NA	KLHL31	14684
1110	chr6	53614306	53617807	53615653	N	NA	NA	LRRC1,GCLC	IMR90,MCF7	Hi-C,ChIA-PET	2414195022265400	KLHL31	83800
1111	chr6	53648012	53653194	53652142	N	NA	NA	LRRC1	MCF7,IMR90	ChIA-PET,Hi-C	2226540424141950	KLHL31	117506
1112	chr6	56533056	56544075	56542969	N	NA	DST	DST	IMR90	Hi-C	24141950	DST	25362
1113	chr6	56687933	56692178	56691071	N	NA	NA	DST	IMR90	Hi-C	24141950	DST	180239
1114	chr6	63562567	63587356	6356574163574330	N,N	NA;NA	NA	NA	NA	NA	NA	PRIM2	6380145
1115	chr6	63634456	63651770	63635782	N	NA	NA	NA	NA	NA	NA	PRIM2	6452034
1116	chr6	75242799	75245207	75243887	N	NA	NA	NA	NA	NA	NA	IRAK1BP1	4331982
1117	chr6	75278534	75286943	75284897	N	NA	NA	COL12A1	IMR90	Hi-C	24141950	IRAK1BP1	4290246
1118	chr6	75600376	75609226	75601882	N	NA	NA	COL12A1,CD109	IMR90	Hi-C	24141950	IRAK1BP1	3967963
1119	chr6	79077579	79081177	79078485	N	NA	NA	NA	NA	NA	NA	IRAK1BP1	496012
1120	chr6	80003010	80005271	80004576	N	NA	NA	NA	NA	NA	NA	SH3BGRL2	335729
1121	chr6	80105771	80108374	80106565	N	NA	NA	NA	NA	NA	NA	SH3BGRL2	232626
1122	chr6	81742874	81754920	81753113	N	NA	NA	NA	NA	NA	NA	IBTK	1202528
1123	chr6	82242870	82250108	82247959	Y	NA	NA	NA	NA	NA	NA	IBTK	707340
1124	chr6	83161256	83201489	83193326	N	NA	NA	TPBG,UBE3D	IMR90	Hi-C	24141950	TPBG	88333
1125	chr6	85403355	85407074	85405103	N	NA	NA	NA	NA	NA	NA	TBX18	66825
1126	chr6	85643001	85645605	85644541	N	NA	NA	NA	NA	NA	NA	TBX18	169102
1127	chr6	85671691	85681366	85678844	N	NA	NA	NA	NA	NA	NA	TBX18	197792
1128	chr6	87152922	87161636	87155468	N	NA	NA	NA	NA	NA	NA	HTR1E	485388
1129	chr6	87582155	87593294	87590063	N	NA	NA	NA	NA	NA	NA	HTR1E	53730
1130	chr6	88960327	88966587	88963722	N	NA	NA	NA	NA	NA	NA	CNR1	84560
1131	chr6	89079217	89089346	89080669	N	NA	NA	NA	NA	NA	NA	CNR1	203450
1132	chr6	89144309	89150592	89146000	N	NA	NA	NA	NA	NA	NA	CNR1	268542
1133	chr6	95574937	95581532	95577497	N	NA	NA	NA	NA	NA	NA	FBXL4	3814317
1134	chr6	96896088	96899527	96897950	N	NA	NA	NA	NA	NA	NA	FBXL4	2496322
1135	chr6	99419118	99428028	99425363	N	NA	FBXL4	FBXL4	K562	ChIA-PET	22265404	FBXL4	23269
1136	chr6	99511510	99517046	99515511	N	NA	NA	NA	NA	NA	NA	FBXL4	115661
1137	chr6	99545824	99569290	99568786	N	NA	NA	NA	NA	NA	NA	FBXL4	149975
1138	chr7	100125774	100129420	100127019	N	NA	TSC22D4,NYAP1,AGFG2,SAP25	AGFG2	K562	ChIA-PET	22265404	AGFG2	7414
1139	chr7	100427738	100437800	1.00429e+17	N,N	NA;NA	EPHB4	AGFG2,MOSPD3,PCOLCE,FBXO24,LOC100129845,POP7,EPO,GIGYF1,EPHB4,ZAN,SRRT,SLC12A9,TRIP6,SERPINE1	IMR90,K562,MCF7	Hi-C,ChIA-PET	2414195022265400	EPHB4	2595
1140	chr7	100443556	100446033	100444558	N	NA	EPHB4,ACHE	EPHB4,EPO,POP7,GIGYF1,ZAN	IMR90	Hi-C	24141950	EPHB4	18413
1141	chr7	100543494	100576384	100545724	N	NA	ACHE,MUC12	UFSP1,SRRT,ACHE,MUC12,MUC17,TRIM56	IMR90	Hi-C	24141950	MUC12	36520
1142	chr7	105520362	105522751	105522291	N	NA	ATXN7L1	NA	NA	NA	NA	ATXN7L1	3331
1143	chr7	106110567	106113448	106112376	N	NA	NA	NAMPT	IMR90	Hi-C	24141950	SYPL1	357510
1144	chr7	108565729	108577572	108569765	N	NA	NA	NA	NA	NA	NA	NRCAM	468888
1145	chr7	10928457	10941759	10940364	N	NA	NA	NA	NA	NA	NA	PHF14	71740
1146	chr7	112790716	112793707	112791288	N	NA	LOC401397	NA	NA	NA	NA	LOC401397	32079
1147	chr7	112937947	112941104	112939972	N	NA	NA	NA	NA	NA	NA	LOC401397	179310
1148	chr7	113117366	113119543	113118610	N	NA	NA	NA	NA	NA	NA	LOC401397	358729
1149	chr7	118182210	118186698	118184013	N	NA	NA	NA	NA	NA	NA	CFTR	1062193
1150	chr7	12209894	12213521	12211281	N	NA	NA	NA	NA	NA	NA	ARL4A	512931
1151	chr7	123744697	123752031	123749135	N	NA	NA	LOC154872	IMR90	Hi-C	24141950	TMEM229A	71174
1152	chr7	129601646	129613651	129611697	N	NA	NA	NRF1,UBE2H,AHCYL2,SMO,ZC3HC1	IMR90,MCF7	Hi-C,ChIA-PET	2414195022265400	KLHDC10	96698
1153	chr7	130373051	130374982	130373934	N	NA	KLF14	KLHDC10,ZC3HC1,TMEM209,C7orf45,CPA2,CPA4,CPA5,CEP41,COPG2	IMR90	Hi-C	24141950	KLF14	43906
1154	chr7	131326416	131334018	131327554	N	NA	NA	PODXL,MKLN1	IMR90	Hi-C	24141950	MKLN1	531561
1155	chr7	134985133	135000139	134986498	N	NA	NA	NUP205,CNOT4	IMR90	Hi-C	24141950	STRA8	68402
1156	chr7	149024774	149030106	149028798	N	NA	NA	LOC155060	IMR90	Hi-C	24141950	ZNF783	65512
1157	chr7	149089766	149091959	149090822	N	NA	NA	NA	NA	NA	NA	ZNF783	130504
1158	chr7	151225272	151228929	151227299	N	NA	RHEB	RHEB	K562	ChIA-PET	22265404	RHEB	8262
1159	chr7	155636835	155650959	155644581	N	NA	NA	LMBR1,RNF32,LINC00244,LOC285889,SHH,C7orf13	IMR90,MCF7	Hi-C,ChIA-PET	2414195022265400	LMBR1	1034943
1160	chr7	155806113	155810303	155808873	N	NA	NA	LOC285889	IMR90	Hi-C	24141950	LMBR1	875599
1161	chr7	155950353	155960659	155951905	N	NA	NA	LMBR1,LINC00244,SHH	IMR90,MCF7	Hi-C,ChIA-PET	2414195022265400	LMBR1	725243
1162	chr7	16988149	16992037	16990128	N	NA	NA	NA	NA	NA	NA	BZW2	302390
1163	chr7	22821420	22824610	22822899	N	NA	NA	LOC100506178,FAM126A	IMR90	Hi-C	24141950	KLHL7	320743
1164	chr7	23104555	23107454	23105723	N	NA	KLHL7	SNORD93,LOC100506178,TOMM7,IL6,FAM126A,KLHL7,KLHL7-AS1	IMR90	Hi-C	24141950	KLHL7	37899
1165	chr7	25114796	25126606	25125370	N	NA	CYCS	OSBPL3	IMR90	Hi-C	24141950	CYCS	38374
1166	chr7	27738359	27741492	27740064	N	NA	TAX1BP1	HOXA-AS5,HOXA10-HOXA9,HOXA11,JAZF1,EVX1,HIBADH,TAX1BP1,HOTTIP	IMR90	Hi-C	24141950	TAX1BP1	37500
1167	chr7	35798620	35803784	35801084	N	NA	SEPT7	SEPT7,HERPUD2	IMR90	Hi-C	24141950	SEPT7	36812
1168	chr7	38177157	38179603	38178201	N	NA	STARD3NL	NA	NA	NA	NA	STARD3NL	38205
1169	chr7	39564847	39577360	39566364	N	NA	NA	VPS41	IMR90	Hi-C	24141950	LOC646999	71726
1170	chr7	47785396	47788476	47786940	N	NA	NA	TNS3,C7orf65,PKD1L1,C7orf69,LINC00525	IMR90	Hi-C	24141950	CCM2	2746051
1171	chr7	54742543	54761464	54759282	N	NA	NA	NA	NA	NA	NA	EGFR	325261
1172	chr7	55068113	55072902	55069919	N	NA	EGFR	EGFR	IMR90	Hi-C	24141950	EGFR	13823
1173	chr7	55364176	55374962	55366168	N	NA	NA	LANCL2,SEC61G	IMR90	Hi-C	24141950	EGFR	277451
1174	chr7	64988154	65007428	65006789	N	NA	NA	NA	NA	NA	NA	ZNF92	149386
1175	chr7	66843034	66846920	66844933	N	NA	NA	NA	NA	NA	NA	STAG3L4	75409
1176	chr7	66919549	66926738	66921185	N	NA	NA	NA	NA	NA	NA	STAG3L4	151924
1177	chr7	67301833	67303266	67302576	N	NA	NA	NA	NA	NA	NA	STAG3L4	534208
1178	chr7	7175424	7179091	7177259	N	NA	C1GALT1	COL28A1	IMR90	Hi-C	24141950	C1GALT1	43155
1179	chr7	7180102	7196623	7182098	N	NA	C1GALT1	COL28A1,C1GALT1,ICA1	IMR90,K562	Hi-C,ChIA-PET	2414195022265400	C1GALT1	25623
1180	chr7	73307389	73309774	73308935	N	NA	NA	CLDN4	MCF7	ChIA-PET	22265404	BCL7B	335324
1181	chr7	73678443	73684664	73683511	N	NA	NA	RFC2,LAT2,CLIP2	IMR90,K562	Hi-C,ChIA-PET	2414195022265400	NCF1	503645
1182	chr7	76379065	76381151	76380022	N	NA	NA	NA	NA	NA	NA	POMZP3	122445
1183	chr7	87873704	87879340	87876407	N	NA	SRI	NA	NA	NA	NA	SRI	17396
1184	chr7	92526433	92530274	92528651	N	NA	NA	FAM133B	IMR90	Hi-C	24141950	SAMD9	217062
1185	chr7	93230786	93233838	93232259	N	NA	NA	NA	NA	NA	NA	SAMD9L	453106
1186	chr7	94508027	94513152	94510080	N	NA	PPP1R9A	NA	NA	NA	NA	PPP1R9A	23797
1187	chr7	96706254	96710736	96709894	N	NA	NA	DYNC1I1	IMR90	Hi-C	24141950	DLX5	52111
1188	chr7	97015925	97021075	97016859	N	NA	NA	NA	NA	NA	NA	DLX5	361782
1189	chr7	99403664	99410199	99408766	N	NA	CYP3A4	CYP3A7-CYP3AP1,CYP3A5,CYP3A43	IMR90	Hi-C	24141950	CYP3A4	21853
1190	chr8	102403094	102413631	102412850	N	NA	NA	GRHL2	MCF7	ChIA-PET	22265404	ZNF706	185134
1191	chr8	109331530	109335527	109334234	N	NA	NA	NA	NA	NA	NA	EIF3E	70571
1192	chr8	116754173	116757235	116755881	N	NA	NA	TRPS1	MCF7	ChIA-PET	22265404	TRPS1	72945
1193	chr8	116765149	116768993	116766404	N	NA	NA	NA	NA	NA	NA	TRPS1	83921
1194	chr8	122778192	122782998	122781324	N	NA	NA	NA	NA	NA	NA	ZHX2	1010903
1195	chr8	123767330	123769965	123768401	N	NA	ZHX2	DERL1,WDR67,ZHX2,FAM83A,ZHX1-C8ORF76	IMR90,MCF7	Hi-C,ChIA-PET	2414195022265400	ZHX2	23936
1196	chr8	127203811	127221266	127219120	N	NA	NA	NA	NA	NA	NA	PCAT1	804133
1197	chr8	12748986	12755399	12754137	N	NA	NA	KIAA1456	IMR90	Hi-C	24141950	DEFB134	895226
1198	chr8	127733401	127744275	127735020	N	NA	NA	NA	NA	NA	NA	PCAT1	281124
1199	chr8	128498729	128501237	128499983	N	NA	NA	NA	NA	NA	NA	PCAT1	473330
1200	chr8	135455918	135458490	135457307	N	NA	NA	NA	NA	NA	NA	ZFAT-AS1	151824
1201	chr8	140047061	140050515	140049409	N	NA	NA	NA	NA	NA	NA	COL22A1	120825
1202	chr8	143898014	143901319	143899826	N	NA	LYNX1,LY6D	LY6D,LYNX1,PSCA,JRK,C8orf55,LOC100288181,SLURP1,LY6E,LOC100133669,ARC	MCF7	ChIA-PET	22265404	LY6D	30006
1203	chr8	19664092	19666557	19665552	N	NA	NA	NA	NA	NA	NA	PSD3	792896
1204	chr8	23456434	23459066	23457720	N	NA	NA	NA	NA	NA	NA	CHMP7	355284
1205	chr8	26291230	26306540	26291479	N	NA	NA	BNIP3L,KCTD9,CDCA2,PPP2R2A,DPYSL2	IMR90,MCF7	Hi-C,ChIA-PET	2414195022265400	DPYSL2	65169
1206	chr8	26574297	26581984	26577050	N	NA	NA	ADRA1A	IMR90	Hi-C	24141950	DPYSL2	202588
1207	chr8	28091109	28097919	28093086	N	NA	NA	PNOC,ELP3	IMR90	Hi-C	24141950	PNOC	76730
1208	chr8	30154216	30158138	30156328	N	NA	NA	MIR548O2,RBPMS,GTF2E2,LOC100128750,DCTN6	IMR90	Hi-C	24141950	LOC100507341	337979
1209	chr8	30723351	30729297	30727929	N	NA	TEX15	WRN	IMR90	Hi-C	24141950	TEX15	16818
1210	chr8	30740977	30746081	30743895	N	NA	TEX15	NA	NA	NA	NA	TEX15	34444
1211	chr8	33483712	33487774	33485126	N	NA	DUSP26	NA	NA	NA	NA	DUSP26	26273
1212	chr8	33512010	33514629	33513348	N	NA	NA	NA	NA	NA	NA	DUSP26	54571
1213	chr8	37760903	37764147	37762544	N	NA	NA	RAB11FIP1,GPR124,BRF2,GOT1L1	MCF7,K562,IMR90	ChIA-PET,Hi-C	2226540424141950	BAG4	269959
1214	chr8	38550390	38556660	38554532	N	NA	NA	C8orf86,FGFR1,PPAPDC1B,DDHD2,WHSC1L1,LETM2,RNF5P1,BAG4,TACC1,EIF4EBP1	IMR90	Hi-C	24141950	C8orf86	164210
1215	chr8	40152113	40157984	40153417	N	NA	NA	ZMAT4	IMR90	Hi-C	24141950	ADAM32	1187063
1216	chr8	42508183	42545966	42542732	N	NA	NA	SLC20A2,VDAC3,C8orf40,KAT6A,DKK4,CHRNB3,PLAT,AP3M2,POLB,CHRNA6,RNF170,THAP1,IKBKB,HOOK3	IMR90	Hi-C	24141950	C8orf40	111885
1217	chr8	47259870	47263858	47260867	N	NA	NA	NA	NA	NA	NA	POTEA	4112285
1218	chr8	47956464	47963223	47960306	N	NA	NA	NA	NA	NA	NA	POTEA	4808879
1219	chr8	48007762	48010458	48008400	N	NA	NA	NA	NA	NA	NA	POTEA	4860177
1220	chr8	51888102	51908083	51899200	N	NA	NA	NA	NA	NA	NA	RPS20	5079057
1221	chr8	53842339	53845381	53843303	N	NA	NA	NA	NA	NA	NA	RPS20	3141759
1222	chr8	58410423	58413943	58411352	N	NA	NA	NA	NA	NA	NA	LOC100507651	278775
1223	chr8	60514612	60523170	6051687460516860	N,N	NA;NA	NA	NA	NA	NA	NA	LOC100507651	2382964
1224	chr8	60649528	60654261	60652053	N	NA	NA	NA	NA	NA	NA	LOC100507651	2517880
1225	chr8	63035908	63041368	63039257	N	NA	NA	NA	NA	NA	NA	CYP7B1	2669980
1226	chr8	65793788	65796554	65795283	N	NA	NA	NA	NA	NA	NA	CYP7B1	82440
1227	chr8	65839283	65843615	65842325	N	NA	NA	NA	NA	NA	NA	CYP7B1	127935
1228	chr8	66111832	66115238	66113272	N	NA	NA	NA	NA	NA	NA	CYP7B1	400484
1229	chr8	66774036	66776530	66775147	N	NA	NA	PDE7A	K562	ChIA-PET	22265404	LOC100505659	327819
1230	chr8	73007795	73009940	73008773	N	NA	NA	TRPA1,LOC100132891	IMR90	Hi-C	24141950	FLJ39080	2502161
1231	chr8	75405732	75409283	75407571	N	NA	NA	NA	NA	NA	NA	FLJ39080	102818
1232	chr8	76997551	77003734	77000260	N	NA	NA	NA	NA	NA	NA	FLJ39080	1485450
1233	chr8	78803184	78807761	78804828	N	NA	NA	NA	NA	NA	NA	STMN2	1715288
1234	chr8	80169908	80172654	80171595	N	NA	NA	NA	NA	NA	NA	STMN2	350395
1235	chr8	8292436	8300769	8296278	N	NA	NA	SGK223,MFHAS1,FLJ10661	IMR90	Hi-C	24141950	XKR5	1599270
1236	chr8	8379019	8388339	8387054	N	NA	NA	FLJ10661,SGK223	IMR90	Hi-C	24141950	XKR5	1685853
1237	chr8	89753152	89758521	89757727	N	NA	NA	NA	NA	NA	NA	CA2	3377021
1238	chr8	96232290	96236713	96235641	N	NA	LOC100616530	TP53INP1,C8orf37,PLEKHF2	IMR90	Hi-C	24141950	LOC100616530	44351
1239	chr8	98292538	98295898	98293748	N	NA	NA	PTDSS1,CPQ	IMR90	Hi-C	24141950	CPQ	635039
1240	chr9	104746556	104750383	104747903	N	NA	NA	NA	NA	NA	NA	CYLC2	1007210
1241	chr9	105242710	105246349	105244495	N	NA	NA	NA	NA	NA	NA	CYLC2	511244
1242	chr9	105446681	105450888	105448036	N	NA	NA	NA	NA	NA	NA	CYLC2	306705
1243	chr9	108896064	108936011	108934118	N	NA	NA	NA	NA	NA	NA	KLF4	1316036
1244	chr9	109114911	109121392	109120092	N	NA	NA	NA	NA	NA	NA	KLF4	1130655
1245	chr9	109476083	109478891	109477668	N	NA	NA	ZNF462,MIR548Q	IMR90	Hi-C	24141950	KLF4	773156
1246	chr9	112360661	112385481	112379985	N	NA	NA	PALM2-AKAP2,C9orf152	IMR90	Hi-C	24141950	PTPN3	100068
1247	chr9	113384754	113389058	113387775	N	NA	NA	OR2K2,C9orf152,SVEP1,KIAA0368,TXNDC8,LPAR1,MUSK	IMR90	Hi-C	24141950	PALM2-AKAP2	842177
1248	chr9	114586520	114590815	114587681	N	NA	NA	MIR3134,C9orf84,SUSD1,UGCG,HSDL2	IMR90,MCF7	Hi-C,ChIA-PET	2414195022265400	C9orf29	210687
1249	chr9	120790317	120796884	120793457	N	NA	NA	NA	NA	NA	NA	MEGF9	2679881
1250	chr9	120841770	120853473	120843025	N	NA	NA	NA	NA	NA	NA	MEGF9	2623292
1251	chr9	120874105	120878641	120876873	N	NA	NA	NA	NA	NA	NA	MEGF9	2598124
1252	chr9	121172724	121202940	121201997	N	NA	NA	NA	NA	NA	NA	MEGF9	2273825
1253	chr9	121288352	121290884	121289421	N	NA	NA	NA	NA	NA	NA	MEGF9	2185881
1254	chr9	121735558	121742136	121737107	N	NA	NA	NA	NA	NA	NA	MEGF9	1734629
1255	chr9	122262514	122267119	122264900	N	NA	NA	NA	NA	NA	NA	MEGF9	1209646
1256	chr9	122906577	122914782	122913469	N	NA	NA	NA	NA	NA	NA	MEGF9	561983
1257	chr9	125188336	125191207	125189904	N	NA	NA	OR1K1,NDUFA8,RBM18,MRRF,PTGS1,PDCL	IMR90	Hi-C	24141950	RBM18	161193
1258	chr9	125199499	125201743	125200497	N	NA	NA	PTGS1,PDCL,RBM18	IMR90	Hi-C	24141950	RBM18	172356
1259	chr9	125260240	125264284	125261784	N	NA	NA	OR5C1,OR1K1,PDCL,OR1Q1,OR1L1,OR1L3,OR1L6	IMR90	Hi-C	24141950	RBM18	233097
1260	chr9	126859959	126862811	126860755	N	NA	NA	DENND1A,LHX2,NEK6	IMR90	Hi-C	24141950	GPR144	350612
1261	chr9	128158796	128161044	128160182	N	NA	NA	NA	NA	NA	NA	PPP6C	206578
1262	chr9	128826559	128830628	128829858	N	NA	NA	MAPKAP1,PBX3	IMR90	Hi-C	24141950	FAM125B	258495
1263	chr9	128944926	128948744	128947651	N	NA	NA	PBX3,FAM125B,MAPKAP1	IMR90	Hi-C	24141950	FAM125B	140379
1264	chr9	129342763	129345360	129344046	N	NA	NA	FAM125B,NRON,LMX1B	IMR90	Hi-C	24141950	ZBTB43	221925
1265	chr9	129486113	129491919	129489166	N	NA	NA	NA	NA	NA	NA	ZBTB43	75366
1266	chr9	133029105	133031831	133030610	N	NA	NA	NCS1,GPR107,FNBP1,USP20,FUBP3,TOR1A,C9orf78,ASS1	IMR90	Hi-C	24141950	FUBP3	423129
1267	chr9	133413313	133419758	133418072	N	NA	FUBP3	ASS1,FUBP3,GPR107,LOC100272217,PRDM12,EXOSC2	IMR90,K562	Hi-C,ChIA-PET	2414195022265400	FUBP3	35202
1268	chr9	136483063	136484332	136483666	N	NA	FAM163B	VAV2,ADAMTSL2,DBH,ADAMTS13,REXO4,TMEM8C,FAM163B,RALGDS,SURF4,C9orf96,C9orf7,SLC2A6,SARDH	IMR90	Hi-C	24141950	FAM163B	37695
1269	chr9	136948664	136952863	136950182	N	NA	NA	WDR5	IMR90	Hi-C	24141950	LINC00094	58103
1270	chr9	137054399	137056391	137055700	N	NA	NA	NA	NA	NA	NA	RXRA	161925
1271	chr9	137200231	137207516	1.37201e+17	N,N	NA;NA	RXRA	RXRA,BRD3,WDR5,COL5A1	IMR90	Hi-C	24141950	RXRA	10800
1272	chr9	14960112	14964961	14961597	N	NA	NA	NA	NA	NA	NA	ZDHHC21	266632
1273	chr9	19229228	19233725	19230643	N	NA	NA	DENND4C,PLIN2	IMR90	Hi-C	24141950	DENND4C	57024
1274	chr9	31847589	31863798	31848630	N	NA	NA	NA	NA	NA	NA	ACO1	520803
1275	chr9	40991026	40994251	40992195	N	NA	NA	NA	NA	NA	NA	AQP7P3	1863901
1276	chr9	6679386	6684711	6681309	Y	UHRF2,KDM4C	GLDC	KDM4C,UHRF2,GLDC	K562,MCF7	ChIA-PET	22265404	GLDC	33694
1277	chr9	6714112	6717330	6716131	N	NA	KDM4C	KDM4C	MCF7	ChIA-PET	22265404	KDM4C	40311
1278	chr9	68702931	68708848	68705235	N	NA	LOC100132352	NA	NA	NA	NA	LOC100132352	17693
1279	chr9	69744629	69761003	69760024	N	NA	NA	NA	NA	NA	NA	LOC440896	563588
1280	chr9	70257168	70260174	70258830	N	NA	NA	NA	NA	NA	NA	LOC440896	1076127
1281	chr9	71906628	71912743	71911406	N	NA	FAM189A2	FAM189A2	MCF7,IMR90	ChIA-PET,Hi-C	2226540424141950	FAM189A2	26745
1282	chr9	75083280	75090332	75088351	N	NA	NA	TMC1,ZFAND5	IMR90	Hi-C	24141950	ZFAND5	103117
1283	chr9	76393518	76396598	76394854	N	NA	NA	NA	NA	NA	NA	ZFAND5	1413355
1284	chr9	82595930	82602408	82600950	N	NA	NA	NA	NA	NA	NA	FOXB2	2961359
1285	chr9	83621940	83629697	83623965	N	NA	NA	NA	NA	NA	NA	RASEF	2048346
1286	chr9	83697651	83710390	83708351	N	NA	NA	NA	NA	NA	NA	RASEF	1967653
1287	chr9	83954820	83958210	83956696	N	NA	NA	NA	NA	NA	NA	RASEF	1719833
1288	chr9	83964517	83984561	83980685	N	NA	NA	NA	NA	NA	NA	RASEF	1693482
1289	chr9	89307582	89320387	8931101389318410	N,N	NA;NA	NA	NA	NA	NA	NA	LOC389765	886665
1290	chr9	93128262	93135564	93134310	N	NA	NA	NA	NA	NA	NA	SYK	428448
1291	chr9	93449811	93456083	9345173993451730	N,N	NA;NA	NA	NA	NA	NA	NA	SYK	107929
1292	chr9	94725923	94729312	94726636	N	NA	NA	SPTLC1,ROR2,LOC100128076,LINC00475	IMR90	Hi-C	24141950	LOC100128076	165804
1293	chr9	99905442	99908738	99906630	N	NA	NA	NA	NA	NA	NA	BDAG1	91970
1294	chrUn_GL000219v1	40982	43656	42524	N	NA	NA	NA	NA	NA	NA	NA	-1
1295	chrUn_GL000219v1	98293	101720	99635	N	NA	NA	NA	NA	NA	NA	NA	-1
1296	chrX	101345058	101349790	101348756	N	NA	TCEAL6	NA	NA	NA	NA	TCEAL6	47598
1297	chrX	103627644	103630663	103629273	N	NA	NA	NA	NA	NA	NA	ZCCHC18	270537
1298	chrX	106725439	106737924	106726616	N	NA	NA	NA	NA	NA	NA	PRPS1	133730
1299	chrX	106930600	106933583	106932543	N	NA	NA	NA	NA	NA	NA	PRPS1	58946
1300	chrX	116435094	116464603	116436493	N	NA	NA	NA	NA	NA	NA	SLC6A14	867347
1301	chrX	118344778	118347729	118346019	N	NA	PGRMC1	NA	NA	NA	NA	PGRMC1	22482
1302	chrX	119781955	119792829	119791703	N	NA	NA	NA	NA	NA	NA	LAMP2	178751
1303	chrX	119869737	119872431	119871806	N	NA	NA	NA	NA	NA	NA	LAMP2	266533
1304	chrX	130163721	130167156	130165831	N	NA	NA	NA	NA	NA	NA	ENOX2	126513
1305	chrX	135343090	135346132	135344422	N	NA	MAP7D3	MAP7D3,SLC9A6,FHL1,ARHGEF6	K562,IMR90	ChIA-PET,Hi-C	2226540424141950	MAP7D3	4449
1306	chrX	136495422	136498589	136497119	N	NA	NA	NA	NA	NA	NA	RBMX	532483
1307	chrX	154396928	154402982	154398275	N	NA	VBP1	NA	NA	NA	NA	VBP1	41719
1308	chrX	155068773	155075676	155071283	N	NA	VAMP7	NA	NA	NA	NA	VAMP7	35267
1309	chrX	19342399	19345309	19343882	N	NA	PDHA1	PPEF1,PHKA2,CDKL5,GPR64	IMR90	Hi-C	24141950	PDHA1	16702
1310	chrX	20359939	20364696	20362293	N	NA	NA	NA	NA	NA	NA	EIF1AX	199973
1311	chrX	21838669	21841351	21839590	N	NA	MBTPS2	NA	NA	NA	NA	MBTPS2	16305
1312	chrX	30625958	30629406	30627288	N	NA	GK	NA	NA	NA	NA	GK	42070
1313	chrX	40172702	40175834	40173637	N	NA	NA	NA	NA	NA	NA	LOC100132831	516615
1314	chrX	40733660	40737055	40735956	N	NA	LOC100132831	USP9X,CXorf38,MED14,LOC100132831	IMR90	Hi-C	24141950	LOC100132831	41211
1315	chrX	47142530	47146898	47144785	N	NA	NA	USP11	IMR90	Hi-C	24141950	USP11	50216
1316	chrX	47657484	47660342	47658963	N	NA	NA	NA	NA	NA	NA	CXXC1P1	90894
1317	chrX	54528886	54535280	54530113	N	NA	GNL3L	FGD1	IMR90	Hi-C	24141950	GNL3L	21364
1318	chrX	68497805	68503230	68498990	N	NA	NA	NA	NA	NA	NA	PJA1	112440
1319	chrX	7924778	7928911	7927461	N	NA	NA	NA	NA	NA	NA	PRPS2	4880563
1320	chrY	19566413	19581615	19567296	N	NA	FAM41AY1	NA	NA	NA	NA	FAM41AY1	31223
1321	chrY	2931449	2938005	2935582	N	NA	NA	NA	NA	NA	NA	TTTY15	11836293
