# Supplementary material for: Identification and Analysis of p53-Regulated Enhancers in Hepatic Carcinoma
Source: Front Bioeng Biotechnol. 2020 Jun 30;8:668. doi: 10.3389/fbioe.2020.00668 (PMC7338759; doi:10.3389/fbioe.2020.00668)
Supplement: Supplementary file 2 [file Table_2.XLSX]

## Sheet: Enh(p53)
Table S2. 14,286 enhancers identified from CAGE and GRO-seq in HepG2 (hg38)
chr.	Chr. start of enhancer	Chr. end of enhancer	Regulated by p53?
chr1	9172913	9187938	Y
chr1	11908453	11909086	Y
chr1	17441308	17442214	Y
chr1	18541431	18577952	Y
chr1	27542914	27543045	Y
chr1	30748115	30748743	Y
chr1	31455609	31467652	Y
chr1	42891225	42903619	Y
chr1	45211423	45224349	Y
chr1	84244355	84244824	Y
chr1	86788253	86788639	Y
chr1	88647123	88647494	Y
chr1	119605141	119605338	Y
chr1	144998362	144999123	Y
chr1	148773530	148774624	Y
chr1	152034434	152034984	Y
chr1	152167903	152168269	Y
chr1	161612422	161612716	Y
chr1	179026792	179027155	Y
chr1	181099459	181099864	Y
chr1	181112554	181112769	Y
chr1	181117964	181124697	Y
chr1	203327200	203327940	Y
chr1	214439441	214439783	Y
chr1	234618518	234618919	Y
chr1	234975087	234975656	Y
chr1	236630763	236648266	Y
chr1	241641017	241641376	Y
chr1	983069	983175	N
chr1	1001272	1001758	N
chr1	1006411	1006755	N
chr1	1010389	1010654	N
chr1	1021183	1021432	N
chr1	1058118	1058498	N
chr1	1058818	1059072	N
chr1	1069266	1069606	N
chr1	1079454	1079715	N
chr1	1125525	1125715	N
chr1	1128534	1128731	N
chr1	1238006	1238356	N
chr1	1347680	1348245	N
chr1	1360155	1360952	N
chr1	1407979	1408388	N
chr1	1433091	1433406	N
chr1	1777385	1777910	N
chr1	1812811	1813170	N
chr1	1862390	1862423	N
chr1	1871675	1871864	N
chr1	1883323	1883685	N
chr1	1909010	1909396	N
chr1	2047292	2047498	N
chr1	2204446	2204747	N
chr1	2208712	2208898	N
chr1	2240703	2240946	N
chr1	2314336	2314677	N
chr1	2315117	2315324	N
chr1	2545976	2546532	N
chr1	2578263	2578759	N
chr1	2642904	2643325	N
chr1	3170359	3170766	N
chr1	3219449	3219643	N
chr1	3313147	3313593	N
chr1	3314547	3314771	N
chr1	3316248	3316302	N
chr1	3320601	3320954	N
chr1	3326900	3327051	N
chr1	3335196	3335455	N
chr1	3350911	3351048	N
chr1	3457152	3457442	N
chr1	3458364	3458750	N
chr1	3460602	3460882	N
chr1	3482300	3482550	N
chr1	3901084	3901507	N
chr1	4206195	4212384	N
chr1	4267477	4267781	N
chr1	5897106	5897452	N
chr1	6170890	6171113	N
chr1	6281836	6282082	N
chr1	6600948	6601579	N
chr1	6649029	6649161	N
chr1	6700759	6700923	N
chr1	6883712	6884202	N
chr1	7253253	7253391	N
chr1	7704483	7704871	N
chr1	7753594	7753769	N
chr1	7783496	7783593	N
chr1	7994189	7994505	N
chr1	8010072	8010338	N
chr1	8016229	8016926	N
chr1	8061376	8061522	N
chr1	8077241	8077461	N
chr1	8094457	8094873	N
chr1	8096588	8096943	N
chr1	8097357	8097720	N
chr1	8108865	8111290	N
chr1	8120949	8121187	N
chr1	8127503	8127774	N
chr1	8138028	8138274	N
chr1	8149993	8152924	N
chr1	8154688	8154999	N
chr1	8155735	8155845	N
chr1	8169844	8169987	N
chr1	8170310	8170363	N
chr1	8190039	8190095	N
chr1	8194577	8194847	N
chr1	8197702	8197980	N
chr1	8202163	8202481	N
chr1	8203793	8204124	N
chr1	8211981	8212330	N
chr1	8239985	8240329	N
chr1	8259077	8259556	N
chr1	8427596	8427857	N
chr1	8626432	8626808	N
chr1	8661675	8662084	N
chr1	8663983	8664416	N
chr1	8702067	8702416	N
chr1	8750214	8750407	N
chr1	8789280	8789577	N
chr1	8798129	8798438	N
chr1	8873522	8873866	N
chr1	8893329	8893498	N
chr1	9162860	9163122	N
chr1	9163633	9163816	N
chr1	9163848	9164201	N
chr1	9188868	9194032	N
chr1	9233490	9233680	N
chr1	9428780	9429168	N
chr1	9475124	9475366	N
chr1	9477462	9481106	N
chr1	9829477	9829822	N
chr1	9900470	9900655	N
chr1	10209906	10210202	N
chr1	10299157	10299425	N
chr1	10436823	10437018	N
chr1	10499002	10499401	N
chr1	10685652	10685984	N
chr1	10937461	10937778	N
chr1	10980242	10980535	N
chr1	11062871	11063121	N
chr1	11355509	11355882	N
chr1	11499492	11499890	N
chr1	11575964	11596451	N
chr1	11738152	11738543	N
chr1	11873294	11879925	N
chr1	11882868	11883160	N
chr1	11929946	11930272	N
chr1	11990679	11991080	N
chr1	12066027	12066372	N
chr1	12157772	12158201	N
chr1	12178927	12179404	N
chr1	12180344	12180845	N
chr1	12425560	12425731	N
chr1	12529410	12529721	N
chr1	12540499	12540827	N
chr1	12554085	12554218	N
chr1	12614508	12614725	N
chr1	12615683	12615870	N
chr1	14913758	14914064	N
chr1	14939995	14940230	N
chr1	15008896	15009236	N
chr1	15090492	15090767	N
chr1	15172537	15172977	N
chr1	15192992	15193192	N
chr1	15261310	15261939	N
chr1	15371206	15371256	N
chr1	15415971	15416828	N
chr1	15760694	15760877	N
chr1	15831914	15832265	N
chr1	15849196	15849799	N
chr1	15850122	15850306	N
chr1	15886264	15886596	N
chr1	15901315	15901378	N
chr1	15965289	15965567	N
chr1	15966070	15966606	N
chr1	16012865	16013101	N
chr1	16013278	16013438	N
chr1	16143686	16144107	N
chr1	16152444	16152668	N
chr1	16152804	16152970	N
chr1	16181907	16182147	N
chr1	16342579	16342674	N
chr1	16343950	16344342	N
chr1	16369537	16369904	N
chr1	16498838	16499796	N
chr1	16499820	16499943	N
chr1	16697228	16697503	N
chr1	16700529	16700891	N
chr1	16903367	16903734	N
chr1	16904758	16905209	N
chr1	16913693	16914288	N
chr1	17027246	17027350	N
chr1	17419677	17420089	N
chr1	17569703	17570129	N
chr1	17635750	17636235	N
chr1	18050008	18050320	N
chr1	18926540	18926897	N
chr1	18937585	18937715	N
chr1	18949776	18950048	N
chr1	18950661	18950968	N
chr1	18957325	18957503	N
chr1	18983345	18990449	N
chr1	18998327	18998596	N
chr1	19007482	19007726	N
chr1	19009983	19010220	N
chr1	19011083	19011448	N
chr1	19373233	19373603	N
chr1	19452291	19452680	N
chr1	19476842	19477186	N
chr1	19477419	19477619	N
chr1	19600317	19600478	N
chr1	19764839	19765013	N
chr1	19878293	19878488	N
chr1	19981434	19981647	N
chr1	20180328	20182999	N
chr1	20224229	20226685	N
chr1	20456340	20462133	N
chr1	20480358	20480721	N
chr1	20481517	20481902	N
chr1	20666904	20667065	N
chr1	20823189	20823305	N
chr1	21022454	21022806	N
chr1	21023232	21023293	N
chr1	21075238	21075666	N
chr1	21101557	21101654	N
chr1	21149166	21149561	N
chr1	21149758	21150131	N
chr1	21284706	21285090	N
chr1	21322598	21322988	N
chr1	21329305	21329761	N
chr1	21334129	21334694	N
chr1	21397574	21397879	N
chr1	21605119	21605357	N
chr1	21666455	21666909	N
chr1	21739516	21739732	N
chr1	21749531	21749957	N
chr1	21895440	21895457	N
chr1	21933781	21934163	N
chr1	21939666	21939945	N
chr1	22048701	22048839	N
chr1	22502724	22502960	N
chr1	22509954	22510197	N
chr1	22691728	22695819	N
chr1	22797175	22797576	N
chr1	23060986	23061301	N
chr1	23122474	23122754	N
chr1	23167522	23168149	N
chr1	23215924	23216025	N
chr1	23226568	23235042	N
chr1	23343013	23343498	N
chr1	23422480	23422633	N
chr1	23554689	23555274	N
chr1	23556009	23556375	N
chr1	23562188	23562711	N
chr1	23591611	23591959	N
chr1	23737407	23737720	N
chr1	24022850	24022998	N
chr1	24068635	24068724	N
chr1	24151264	24151551	N
chr1	24193138	24193480	N
chr1	24254847	24255114	N
chr1	24365343	24365592	N
chr1	24396123	24396153	N
chr1	24505120	24505314	N
chr1	24528244	24528516	N
chr1	24530069	24530294	N
chr1	24552244	24552561	N
chr1	24724588	24724717	N
chr1	24910592	24911029	N
chr1	24911105	24911641	N
chr1	24916362	24916392	N
chr1	25233147	25233576	N
chr1	25239704	25239920	N
chr1	25240127	25240179	N
chr1	25497435	25497639	N
chr1	25616253	25616717	N
chr1	25875208	25875266	N
chr1	26164507	26164768	N
chr1	26350810	26351137	N
chr1	26351569	26351826	N
chr1	26500741	26501378	N
chr1	26581371	26581524	N
chr1	26620346	26620758	N
chr1	26620851	26621707	N
chr1	26664019	26680318	N
chr1	26694915	26695319	N
chr1	26698147	26698647	N
chr1	26786273	26786426	N
chr1	26833511	26833896	N
chr1	26838999	26839325	N
chr1	26864895	26865436	N
chr1	26994961	26995349	N
chr1	27027170	27027471	N
chr1	27176554	27179242	N
chr1	27200960	27201197	N
chr1	27235214	27235312	N
chr1	27365294	27365770	N
chr1	27448839	27448853	N
chr1	27502232	27511092	N
chr1	27522214	27522776	N
chr1	27528064	27528408	N
chr1	27544612	27544960	N
chr1	27556938	27557629	N
chr1	27563683	27563876	N
chr1	27565042	27565292	N
chr1	27566953	27567160	N
chr1	27567186	27567446	N
chr1	27571436	27571821	N
chr1	27581420	27581541	N
chr1	27589781	27590163	N
chr1	27596011	27596436	N
chr1	27597693	27597910	N
chr1	27600438	27600938	N
chr1	27608980	27609550	N
chr1	27650394	27650919	N
chr1	27772124	27772369	N
chr1	27817367	27817570	N
chr1	27943402	27943698	N
chr1	27992134	27992481	N
chr1	28062737	28063074	N
chr1	28105205	28105373	N
chr1	28159105	28159538	N
chr1	28247125	28247573	N
chr1	28249501	28249737	N
chr1	28314769	28318601	N
chr1	28320956	28323106	N
chr1	28450013	28450616	N
chr1	28487362	28487755	N
chr1	28811118	28811394	N
chr1	28888247	28888486	N
chr1	29124545	29124950	N
chr1	29177194	29177606	N
chr1	29177749	29177875	N
chr1	29186707	29187034	N
chr1	29190792	29190810	N
chr1	29237197	29237918	N
chr1	29238254	29238483	N
chr1	29239003	29239220	N
chr1	29239250	29239543	N
chr1	30681358	30683670	N
chr1	30745260	30745692	N
chr1	30822416	30825503	N
chr1	30847489	30847780	N
chr1	30887762	30888130	N
chr1	30957758	30957888	N
chr1	31064872	31065165	N
chr1	31102364	31110337	N
chr1	31152466	31152696	N
chr1	31154719	31155111	N
chr1	31155373	31155610	N
chr1	31170977	31171115	N
chr1	31265071	31265104	N
chr1	31511007	31511447	N
chr1	31537182	31537232	N
chr1	31546893	31552084	N
chr1	31701097	31701398	N
chr1	31705229	31705604	N
chr1	31715002	31715385	N
chr1	31788046	31788439	N
chr1	31824551	31827437	N
chr1	31881759	31881835	N
chr1	31939935	31940297	N
chr1	31954706	31954971	N
chr1	32249998	32250461	N
chr1	32339560	32339865	N
chr1	32500627	32501001	N
chr1	32612120	32612411	N
chr1	32616784	32616805	N
chr1	32623428	32623445	N
chr1	32665713	32665851	N
chr1	32716679	32716912	N
chr1	32737492	32737545	N
chr1	32760176	32760483	N
chr1	32819231	32819522	N
chr1	32912886	32913045	N
chr1	32968295	32968419	N
chr1	32981215	32981881	N
chr1	33035216	33035264	N
chr1	33050224	33050644	N
chr1	33128362	33128739	N
chr1	33130523	33130679	N
chr1	33156836	33157234	N
chr1	33338758	33339142	N
chr1	34612659	34617222	N
chr1	34706406	34728528	N
chr1	35931976	35932140	N
chr1	36023471	36023817	N
chr1	36089746	36090032	N
chr1	36150884	36151267	N
chr1	36160960	36161368	N
chr1	36255827	36256170	N
chr1	36373848	36374290	N
chr1	36374492	36374934	N
chr1	36387419	36387861	N
chr1	36401035	36401298	N
chr1	36486883	36487264	N
chr1	36730283	36730406	N
chr1	37047279	37050487	N
chr1	37221317	37234425	N
chr1	37391558	37395923	N
chr1	37471692	37471925	N
chr1	37477273	37477753	N
chr1	37819949	37820149	N
chr1	37851371	37852226	N
chr1	38000347	38000741	N
chr1	38048287	38048663	N
chr1	38070894	38071224	N
chr1	38456364	38456449	N
chr1	38518780	38522018	N
chr1	39043160	39043532	N
chr1	39043864	39044054	N
chr1	39050521	39050750	N
chr1	39133001	39133418	N
chr1	39167982	39168342	N
chr1	39192114	39192457	N
chr1	39392119	39392323	N
chr1	39408536	39409001	N
chr1	39694574	39700938	N
chr1	39865668	39865829	N
chr1	40095561	40096080	N
chr1	40313531	40313934	N
chr1	40385759	40386096	N
chr1	40488359	40488515	N
chr1	40539561	40539768	N
chr1	41029859	41030148	N
chr1	41035768	41036101	N
chr1	41167402	41167890	N
chr1	41185128	41185496	N
chr1	41496254	41496475	N
chr1	41989418	41999668	N
chr1	42308997	42309130	N
chr1	42350135	42354124	N
chr1	42882053	42884867	N
chr1	42923549	42925101	N
chr1	42935261	42935532	N
chr1	42939950	42940150	N
chr1	42940437	42941338	N
chr1	42941684	42942029	N
chr1	42961071	42961424	N
chr1	42961851	42962091	N
chr1	42962715	42963437	N
chr1	42963619	42964246	N
chr1	42967192	42967438	N
chr1	43005764	43006157	N
chr1	43006199	43006532	N
chr1	43009550	43009872	N
chr1	43058517	43058791	N
chr1	43200749	43200772	N
chr1	43350047	43350391	N
chr1	43418348	43418369	N
chr1	43523217	43523367	N
chr1	43545904	43546034	N
chr1	43696348	43696642	N
chr1	43954166	43954289	N
chr1	43987318	43987443	N
chr1	44030012	44030635	N
chr1	44165006	44174570	N
chr1	44224307	44224442	N
chr1	44360353	44362389	N
chr1	44519079	44519348	N
chr1	44729390	44729482	N
chr1	45205095	45205196	N
chr1	45281260	45281275	N
chr1	45283633	45286829	N
chr1	45542727	45542876	N
chr1	45636778	45637138	N
chr1	45645994	45646376	N
chr1	45780628	45785163	N
chr1	45802911	45803065	N
chr1	46109431	46109503	N
chr1	46136406	46139408	N
chr1	46724567	46728051	N
chr1	47252433	47252753	N
chr1	47334590	47334842	N
chr1	47399727	47402212	N
chr1	50618279	50618339	N
chr1	50636384	50636689	N
chr1	50779916	50780300	N
chr1	50796055	50796198	N
chr1	50846350	50846493	N
chr1	50949724	50949728	N
chr1	50976450	50976736	N
chr1	51010073	51010384	N
chr1	51237403	51237822	N
chr1	51469574	51469920	N
chr1	51587138	51596395	N
chr1	51622556	51623091	N
chr1	51708217	51708282	N
chr1	51727507	51727792	N
chr1	51875336	51875423	N
chr1	52042279	52042482	N
chr1	52162517	52162911	N
chr1	52419672	52420065	N
chr1	52702968	52703375	N
chr1	52903489	52903839	N
chr1	52920024	52920380	N
chr1	53094229	53094373	N
chr1	53236428	53236668	N
chr1	53685179	53686069	N
chr1	53794544	53794889	N
chr1	53795405	53795438	N
chr1	53820565	53820728	N
chr1	53976056	53976335	N
chr1	54229355	54229829	N
chr1	54234459	54235015	N
chr1	54247962	54248120	N
chr1	54283652	54283693	N
chr1	54339156	54339536	N
chr1	54376827	54377076	N
chr1	54407402	54407842	N
chr1	54488111	54488652	N
chr1	54861471	54861813	N
chr1	54966062	54966266	N
chr1	55041283	55041364	N
chr1	55184862	55184977	N
chr1	55213112	55213512	N
chr1	55429106	55429360	N
chr1	56009692	56015693	N
chr1	56332222	56332702	N
chr1	56443559	56447433	N
chr1	56506570	56506820	N
chr1	56508490	56508863	N
chr1	56526817	56527127	N
chr1	56559209	56559574	N
chr1	56577071	56577512	N
chr1	56577614	56578487	N
chr1	56910632	56911001	N
chr1	57006755	57006879	N
chr1	57281203	57281577	N
chr1	57419488	57419780	N
chr1	57482474	57482637	N
chr1	57851434	57851795	N
chr1	58312761	58320248	N
chr1	58349284	58351782	N
chr1	58434751	58434903	N
chr1	58437182	58439171	N
chr1	58503892	58503903	N
chr1	58718273	58718639	N
chr1	58755377	58755790	N
chr1	58763034	58763514	N
chr1	58764209	58764580	N
chr1	58815101	58815609	N
chr1	58815838	58815907	N
chr1	58816201	58816545	N
chr1	58885015	58885561	N
chr1	58903377	58904466	N
chr1	59058701	59058896	N
chr1	59290395	59290894	N
chr1	59543468	59543618	N
chr1	59549979	59550215	N
chr1	59633941	59634061	N
chr1	59691406	59691659	N
chr1	59730894	59731127	N
chr1	61056833	61057370	N
chr1	61077939	61078205	N
chr1	61083382	61083581	N
chr1	61113819	61113967	N
chr1	61118243	61118556	N
chr1	61184114	61184633	N
chr1	61241788	61241998	N
chr1	61318775	61319137	N
chr1	61453147	61453510	N
chr1	61654196	61654412	N
chr1	62260426	62260665	N
chr1	62285933	62286325	N
chr1	62307577	62307882	N
chr1	62556580	62556931	N
chr1	62685365	62685444	N
chr1	62900803	62902927	N
chr1	63789327	63789700	N
chr1	64772859	64773039	N
chr1	64915964	64916143	N
chr1	64917361	64917874	N
chr1	64933268	64933763	N
chr1	64956048	64956453	N
chr1	65069307	65069443	N
chr1	65265654	65266170	N
chr1	65422364	65422913	N
chr1	65426085	65426446	N
chr1	66071711	66071896	N
chr1	66412705	66412937	N
chr1	66563508	66563754	N
chr1	66909158	66909502	N
chr1	66994910	66995027	N
chr1	67417376	67417532	N
chr1	67534658	67534902	N
chr1	67700780	67701083	N
chr1	67749573	67750249	N
chr1	68107275	68107544	N
chr1	68479803	68480099	N
chr1	68495667	68495872	N
chr1	69734600	69746590	N
chr1	70226238	70226598	N
chr1	70280311	70280405	N
chr1	70281143	70281357	N
chr1	70583585	70617253	N
chr1	73393767	73394095	N
chr1	73731380	73734273	N
chr1	74703302	74703447	N
chr1	74717229	74717292	N
chr1	75228887	75229051	N
chr1	75731428	75731559	N
chr1	76179706	76179855	N
chr1	76700250	76700416	N
chr1	76752529	76754699	N
chr1	77130295	77130691	N
chr1	77511443	77511760	N
chr1	77561254	77561547	N
chr1	77667243	77667383	N
chr1	77731160	77731510	N
chr1	77938377	77938909	N
chr1	78091662	78092026	N
chr1	78238002	78238158	N
chr1	78750087	78750447	N
chr1	79052976	79053174	N
chr1	81502957	81503291	N
chr1	81802735	81803903	N
chr1	83818950	83819243	N
chr1	84012715	84017604	N
chr1	84505367	84505526	N
chr1	84568639	84568806	N
chr1	84572998	84573313	N
chr1	84583322	84583520	N
chr1	84678163	84678297	N
chr1	85177636	85177904	N
chr1	85202005	85202232	N
chr1	85297943	85298163	N
chr1	85325604	85325721	N
chr1	85329015	85329395	N
chr1	85607202	85607758	N
chr1	85612778	85613136	N
chr1	86237461	86250745	N
chr1	86705504	86706043	N
chr1	86773746	86774015	N
chr1	86774329	86774744	N
chr1	86775675	86775835	N
chr1	86793076	86793385	N
chr1	86890316	86890681	N
chr1	87226221	87226753	N
chr1	87333940	87334315	N
chr1	87334948	87335927	N
chr1	87824092	87824109	N
chr1	87826704	87827200	N
chr1	88217002	88221974	N
chr1	88511408	88530961	N
chr1	88683426	88683715	N
chr1	88837386	88837510	N
chr1	88892529	88892756	N
chr1	88916845	88916910	N
chr1	89421907	89422279	N
chr1	89476789	89476810	N
chr1	89609905	89610126	N
chr1	89808511	89808781	N
chr1	89844279	89844721	N
chr1	89854185	89854400	N
chr1	89855819	89856062	N
chr1	89906762	89907170	N
chr1	89908758	89909477	N
chr1	89910865	89911197	N
chr1	90538002	90557649	N
chr1	90857291	90857634	N
chr1	91006668	91007255	N
chr1	91013014	91013418	N
chr1	91328255	91328330	N
chr1	91400215	91400235	N
chr1	91698889	91699069	N
chr1	91717686	91717900	N
chr1	91718457	91718694	N
chr1	91723476	91723504	N
chr1	91730657	91731069	N
chr1	91736268	91736519	N
chr1	91737022	91737196	N
chr1	91753024	91753414	N
chr1	91790364	91790693	N
chr1	91830116	91830465	N
chr1	92259530	92259754	N
chr1	92315783	92315969	N
chr1	92441935	92442050	N
chr1	92536994	92537310	N
chr1	92538105	92538488	N
chr1	92804695	92805031	N
chr1	92962388	92962851	N
chr1	92980724	92984378	N
chr1	93228505	93228692	N
chr1	93341182	93341521	N
chr1	93449255	93449397	N
chr1	93572996	93573364	N
chr1	93618779	93618953	N
chr1	93660305	93660690	N
chr1	93662233	93662470	N
chr1	93695555	93695915	N
chr1	93758990	93759373	N
chr1	93769151	93772831	N
chr1	93779383	93779753	N
chr1	93905761	93906045	N
chr1	93917796	93921766	N
chr1	93950801	93967760	N
chr1	94024209	94024456	N
chr1	94062125	94062375	N
chr1	94211284	94211467	N
chr1	94236257	94236309	N
chr1	94246495	94246637	N
chr1	94246839	94247061	N
chr1	94319428	94319602	N
chr1	94322830	94323036	N
chr1	94330062	94330431	N
chr1	94426222	94426514	N
chr1	94471496	94471840	N
chr1	94544370	94544516	N
chr1	94606024	94608628	N
chr1	94713751	94714049	N
chr1	94755705	94755995	N
chr1	94792648	94793065	N
chr1	94801968	94802111	N
chr1	94810895	94810907	N
chr1	94985743	94985988	N
chr1	94999282	94999370	N
chr1	95085558	95085782	N
chr1	95128270	95128601	N
chr1	96733981	96734356	N
chr1	97546204	97546808	N
chr1	97605169	97605451	N
chr1	99383347	99385694	N
chr1	99647978	99648480	N
chr1	99672650	99673035	N
chr1	99799161	99803995	N
chr1	100028756	100029179	N
chr1	100212813	100213206	N
chr1	100393309	100393435	N
chr1	100394037	100394384	N
chr1	100440265	100440612	N
chr1	100927430	100927704	N
chr1	101019829	101020157	N
chr1	101020577	101020602	N
chr1	101112038	101112552	N
chr1	101291749	101291957	N
chr1	107579859	107580433	N
chr1	107600740	107601183	N
chr1	107633200	107633477	N
chr1	108199063	108199534	N
chr1	108411373	108422047	N
chr1	108531792	108534582	N
chr1	108646894	108647096	N
chr1	108669538	108675857	N
chr1	108925182	108925848	N
chr1	108926728	108926918	N
chr1	108957159	108957558	N
chr1	109029965	109030032	N
chr1	109151283	109151368	N
chr1	109299182	109299530	N
chr1	109299772	109300211	N
chr1	109438896	109439081	N
chr1	109598520	109598527	N
chr1	109790651	109791066	N
chr1	109792227	109810284	N
chr1	109823855	109824080	N
chr1	109862896	109866767	N
chr1	109877417	109877523	N
chr1	109892490	109892799	N
chr1	109895654	109896288	N
chr1	109933980	109934081	N
chr1	109960011	109960269	N
chr1	110336508	110336823	N
chr1	110352920	110353163	N
chr1	110385190	110385588	N
chr1	110636290	110636621	N
chr1	111507422	111507972	N
chr1	111535906	111536170	N
chr1	112074104	112079302	N
chr1	112529748	112529867	N
chr1	113141060	113141297	N
chr1	113141822	113142026	N
chr1	113268151	113271344	N
chr1	113389793	113390126	N
chr1	113783521	113783757	N
chr1	114037223	114040805	N
chr1	114210150	114216619	N
chr1	114236224	114239254	N
chr1	114455197	114455425	N
chr1	114482463	114482783	N
chr1	114503979	114504183	N
chr1	114509860	114510145	N
chr1	115828356	115828944	N
chr1	115867185	115877121	N
chr1	115922208	115939080	N
chr1	116152025	116152262	N
chr1	116375695	116376033	N
chr1	116376303	116376926	N
chr1	116475286	116475451	N
chr1	116489411	116489674	N
chr1	116497724	116498159	N
chr1	116504431	116504806	N
chr1	116531887	116532313	N
chr1	116537425	116537810	N
chr1	116538616	116538830	N
chr1	116540175	116540449	N
chr1	116546795	116547013	N
chr1	116569182	116569534	N
chr1	116569838	116570116	N
chr1	116714235	116714354	N
chr1	116820575	116826957	N
chr1	117067522	117067791	N
chr1	118416521	118420059	N
chr1	118858517	118858776	N
chr1	118960681	118960958	N
chr1	118963628	118963879	N
chr1	119125728	119126005	N
chr1	119168840	119177142	N
chr1	119373562	119373746	N
chr1	119638245	119638509	N
chr1	119645772	119646304	N
chr1	119713272	119713702	N
chr1	119732868	119733257	N
chr1	119977311	119977649	N
chr1	149162803	149163354	N
chr1	148956938	148957271	N
chr1	148883634	148884406	N
chr1	148879087	148879465	N
chr1	148791481	148791914	N
chr1	146037797	146038235	N
chr1	146001405	146001523	N
chr1	145997251	145997473	N
chr1	145979342	145979961	N
chr1	145793792	145794146	N
chr1	145733471	145733562	N
chr1	145486299	145494259	N
chr1	147222845	147223022	N
chr1	147303293	147303416	N
chr1	147484960	147485141	N
chr1	147539140	147539356	N
chr1	147608250	147608454	N
chr1	147677128	147710750	N
chr1	147717063	147717331	N
chr1	147872818	147872922	N
chr1	148195405	148200415	N
chr1	148334717	148335060	N
chr1	120844337	120844440	N
chr1	143643399	143643459	N
chr1	143720641	143721048	N
chr1	149844720	149846039	N
chr1	149848794	149849385	N
chr1	149881781	149882137	N
chr1	150006743	150007128	N
chr1	150009699	150009940	N
chr1	150022680	150039789	N
chr1	150163033	150163568	N
chr1	150213588	150213832	N
chr1	150542195	150544914	N
chr1	150567154	150568606	N
chr1	150586842	150590835	N
chr1	150604566	150605027	N
chr1	150613339	150613918	N
chr1	150619706	150620191	N
chr1	150828022	150828367	N
chr1	150977093	150977538	N
chr1	151196440	151196610	N
chr1	151199666	151200050	N
chr1	151212170	151212252	N
chr1	151283320	151283639	N
chr1	151371744	151372043	N
chr1	151445681	151446068	N
chr1	151473316	151473685	N
chr1	151513200	151513365	N
chr1	151513705	151513824	N
chr1	151608460	151608623	N
chr1	151895678	151895910	N
chr1	151934844	151938543	N
chr1	151988399	151988957	N
chr1	152035139	152035581	N
chr1	153532668	153532870	N
chr1	153538419	153538578	N
chr1	153552846	153552936	N
chr1	153553803	153554069	N
chr1	153568542	153568892	N
chr1	153571086	153573698	N
chr1	153612063	153612386	N
chr1	153732218	153732467	N
chr1	153845944	153846191	N
chr1	153852513	153852821	N
chr1	153964078	153964385	N
chr1	154179090	154179489	N
chr1	154182130	154182551	N
chr1	154193671	154194057	N
chr1	154326661	154326976	N
chr1	154419063	154419735	N
chr1	154420170	154420574	N
chr1	154605227	154605453	N
chr1	154606827	154607306	N
chr1	154653382	154656965	N
chr1	154756269	154756518	N
chr1	154788327	154788635	N
chr1	154927446	154927713	N
chr1	154937679	154937923	N
chr1	155000152	155000439	N
chr1	155000560	155000724	N
chr1	155000859	155001459	N
chr1	155004623	155004777	N
chr1	155005559	155006181	N
chr1	155079672	155079881	N
chr1	155091656	155091710	N
chr1	155094128	155094159	N
chr1	155124707	155124943	N
chr1	155125933	155126325	N
chr1	155194392	155195168	N
chr1	155313740	155314141	N
chr1	155473339	155473512	N
chr1	155526874	155527221	N
chr1	155565292	155565402	N
chr1	155733905	155734305	N
chr1	155935039	155935242	N
chr1	155946281	155946421	N
chr1	155981282	155981744	N
chr1	156104063	156104560	N
chr1	156104924	156105514	N
chr1	156119614	156119831	N
chr1	156125242	156125390	N
chr1	156133622	156133899	N
chr1	156148355	156148604	N
chr1	156281857	156281971	N
chr1	156457139	156457711	N
chr1	156503319	156503586	N
chr1	156504894	156505226	N
chr1	156571297	156571696	N
chr1	156659968	156660614	N
chr1	156661940	156662168	N
chr1	156662407	156662681	N
chr1	156665015	156665228	N
chr1	156748675	156749344	N
chr1	156749658	156750023	N
chr1	157106280	157106990	N
chr1	157154982	157155429	N
chr1	157167460	157170631	N
chr1	158176909	158177279	N
chr1	158177454	158178049	N
chr1	158972927	158973135	N
chr1	159024897	159025358	N
chr1	159188303	159188734	N
chr1	159910286	159910916	N
chr1	159917395	159917550	N
chr1	160212450	160212789	N
chr1	160234187	160234249	N
chr1	160540252	160540448	N
chr1	160670038	160670208	N
chr1	160837569	160837798	N
chr1	161013130	161014202	N
chr1	161200470	161200846	N
chr1	161201143	161201395	N
chr1	161354340	161354632	N
chr1	161386592	161386862	N
chr1	161389876	161390428	N
chr1	161390527	161391012	N
chr1	161399283	161400201	N
chr1	161428388	161431051	N
chr1	161530818	161531109	N
chr1	161877567	161877775	N
chr1	162570191	162570630	N
chr1	162696378	162696548	N
chr1	165354475	165354648	N
chr1	165666456	165666911	N
chr1	165798633	165804401	N
chr1	165828378	165829130	N
chr1	167221784	167222696	N
chr1	167223722	167224029	N
chr1	167714317	167714576	N
chr1	167761010	167761257	N
chr1	168179814	168180123	N
chr1	168368896	168369093	N
chr1	168386624	168386772	N
chr1	168399080	168399382	N
chr1	168413745	168413867	N
chr1	168440389	168440498	N
chr1	168514636	168514964	N
chr1	168520443	168520651	N
chr1	168535684	168536086	N
chr1	169102760	169102893	N
chr1	169473795	169474135	N
chr1	169483575	169483772	N
chr1	169563444	169564149	N
chr1	169584679	169585053	N
chr1	169865855	169866135	N
chr1	170073447	170073529	N
chr1	170661628	170661851	N
chr1	171503872	171504172	N
chr1	171771530	171774712	N
chr1	172448977	172449501	N
chr1	172476224	172476439	N
chr1	172497424	172497563	N
chr1	172499678	172500149	N
chr1	172637693	172637791	N
chr1	173122775	173123295	N
chr1	173123413	173123632	N
chr1	173196581	173196907	N
chr1	173198119	173198180	N
chr1	173359439	173359535	N
chr1	173422953	173423312	N
chr1	173429775	173430158	N
chr1	173478220	173478529	N
chr1	173940602	173940800	N
chr1	174015055	174015265	N
chr1	174163603	174163872	N
chr1	174396265	174396660	N
chr1	174819278	174819669	N
chr1	175051624	175056046	N
chr1	175577798	175578191	N
chr1	176109875	176110367	N
chr1	176205335	176205844	N
chr1	176235499	176241448	N
chr1	178238813	178239025	N
chr1	178262216	178262390	N
chr1	178570990	178581106	N
chr1	178581365	178581750	N
chr1	178606056	178606228	N
chr1	178931974	178932173	N
chr1	179141799	179142154	N
chr1	180028091	180028474	N
chr1	180281677	180281813	N
chr1	180282764	180282995	N
chr1	180401988	180402160	N
chr1	180420338	180420505	N
chr1	180434745	180434758	N
chr1	180531792	180534904	N
chr1	180643041	180643048	N
chr1	180951908	180951954	N
chr1	181105213	181105788	N
chr1	181113048	181113231	N
chr1	181126967	181127195	N
chr1	181128811	181129536	N
chr1	181135337	181136682	N
chr1	182029604	182029999	N
chr1	182146165	182146461	N
chr1	182279582	182279600	N
chr1	182305322	182305427	N
chr1	182319880	182324912	N
chr1	182616070	182616575	N
chr1	183029662	183029909	N
chr1	183842660	183842699	N
chr1	184036216	184036785	N
chr1	184064569	184064902	N
chr1	184731165	184731554	N
chr1	184755753	184756008	N
chr1	185062890	185063269	N
chr1	185140677	185141005	N
chr1	185158192	185158525	N
chr1	185281301	185281523	N
chr1	185339252	185339639	N
chr1	185345876	185346220	N
chr1	185646409	185646738	N
chr1	192247319	192247446	N
chr1	192516718	192517433	N
chr1	192984173	192984484	N
chr1	193104379	193104685	N
chr1	193111709	193111839	N
chr1	193211574	193211794	N
chr1	193757271	193757326	N
chr1	197227795	197233610	N
chr1	197778662	197778745	N
chr1	197995764	197996124	N
chr1	198158345	198158835	N
chr1	198158982	198159814	N
chr1	198920255	198920806	N
chr1	200372145	200372387	N
chr1	200410649	200410831	N
chr1	200428829	200442251	N
chr1	200653229	200653336	N
chr1	200814607	200814977	N
chr1	200862324	200862691	N
chr1	200888105	200888687	N
chr1	200893690	200893822	N
chr1	200896136	200896290	N
chr1	200896329	200897137	N
chr1	201170542	201171026	N
chr1	201503461	201503868	N
chr1	201649855	201650158	N
chr1	202034756	202035018	N
chr1	202058213	202058622	N
chr1	202076179	202076397	N
chr1	202085013	202085306	N
chr1	202085970	202086281	N
chr1	202248322	202248679	N
chr1	202795969	202796400	N
chr1	202854112	202854374	N
chr1	202903157	202903180	N
chr1	203289419	203290206	N
chr1	203290301	203290857	N
chr1	203512854	203513406	N
chr1	203556583	203556766	N
chr1	204074859	204075251	N
chr1	204080453	204080694	N
chr1	204084645	204084835	N
chr1	204269519	204269879	N
chr1	204389188	204389214	N
chr1	204394328	204394538	N
chr1	204507500	204507890	N
chr1	204562157	204562516	N
chr1	205121133	205121278	N
chr1	205203967	205204348	N
chr1	205210625	205210937	N
chr1	205258419	205258593	N
chr1	205258872	205259001	N
chr1	205293732	205293902	N
chr1	205294471	205294891	N
chr1	205298563	205298871	N
chr1	205301372	205301737	N
chr1	205319642	205319787	N
chr1	205441096	205441450	N
chr1	205446790	205447179	N
chr1	205448887	205449054	N
chr1	205505428	205505738	N
chr1	205505998	205506323	N
chr1	206067703	206068365	N
chr1	206434994	206435075	N
chr1	206563141	206563304	N
chr1	206685791	206686148	N
chr1	206686403	206686914	N
chr1	206688065	206688113	N
chr1	206706590	206706827	N
chr1	206719329	206719598	N
chr1	207092394	207092561	N
chr1	207240019	207240158	N
chr1	207823970	207824487	N
chr1	207848286	207848436	N
chr1	207963567	207963923	N
chr1	208162024	208162366	N
chr1	208207800	208207999	N
chr1	208215542	208216228	N
chr1	208245286	208245514	N
chr1	209653940	209654367	N
chr1	209805354	209805465	N
chr1	210638719	210639103	N
chr1	210861978	210862191	N
chr1	211208012	211214285	N
chr1	211416874	211417229	N
chr1	211515306	211515429	N
chr1	211606809	211607300	N
chr1	211776744	211776907	N
chr1	211803249	211803782	N
chr1	211824984	211825216	N
chr1	211860663	211866521	N
chr1	211929133	211929297	N
chr1	211939918	211940155	N
chr1	212083633	212083911	N
chr1	212118229	212118467	N
chr1	212256091	212256453	N
chr1	212284738	212284911	N
chr1	212339988	212340377	N
chr1	212558148	212559367	N
chr1	212752658	212752976	N
chr1	213372112	213372520	N
chr1	213989485	213989730	N
chr1	213990089	213990447	N
chr1	214103191	214111316	N
chr1	214446733	214447329	N
chr1	214539466	214539505	N
chr1	215568191	215568623	N
chr1	218110755	218114263	N
chr1	218202240	218202546	N
chr1	218380405	218380806	N
chr1	218585561	218585769	N
chr1	219324061	219324064	N
chr1	219919852	219919985	N
chr1	220016343	220016601	N
chr1	220186183	220186597	N
chr1	220226428	220226589	N
chr1	220253664	220254102	N
chr1	220270069	220270297	N
chr1	220498360	220498509	N
chr1	220695459	220695520	N
chr1	220961989	220962482	N
chr1	221100624	221100827	N
chr1	221167636	221167842	N
chr1	221725721	221725943	N
chr1	221742707	221743257	N
chr1	222291447	222294030	N
chr1	222415368	222418861	N
chr1	222465440	222465862	N
chr1	222469397	222473068	N
chr1	222641321	222641568	N
chr1	222655019	222655444	N
chr1	222655703	222655844	N
chr1	223776988	223777353	N
chr1	223825164	223825544	N
chr1	223827172	223827565	N
chr1	223836940	223837257	N
chr1	223844614	223844984	N
chr1	223992559	223992814	N
chr1	223994289	223996828	N
chr1	224271238	224271358	N
chr1	224341089	224341270	N
chr1	224357840	224358304	N
chr1	224410422	224410716	N
chr1	225657706	225657911	N
chr1	225694154	225694460	N
chr1	225707675	225708183	N
chr1	225730911	225738557	N
chr1	225746972	225747266	N
chr1	225767006	225767265	N
chr1	225817711	225817871	N
chr1	225897243	225897404	N
chr1	226001980	226002618	N
chr1	226034504	226034888	N
chr1	226075843	226076164	N
chr1	226109910	226110412	N
chr1	226127607	226127847	N
chr1	226127930	226128124	N
chr1	226173528	226173681	N
chr1	226242583	226242700	N
chr1	226247429	226247631	N
chr1	226654159	226654329	N
chr1	226750463	226768116	N
chr1	227128261	227128269	N
chr1	227311769	227312117	N
chr1	227536850	227548126	N
chr1	228084372	228084708	N
chr1	228086580	228086979	N
chr1	228150598	228150756	N
chr1	228445521	228446206	N
chr1	228490527	228490734	N
chr1	228500907	228501201	N
chr1	228646855	228647139	N
chr1	228647519	228648152	N
chr1	228648215	228648503	N
chr1	228742522	228742734	N
chr1	228826101	228826382	N
chr1	228826888	228827443	N
chr1	228836577	228836679	N
chr1	228838085	228838451	N
chr1	228938544	228938810	N
chr1	228993211	228997476	N
chr1	229027596	229027677	N
chr1	229133158	229174862	N
chr1	229203453	229203810	N
chr1	229221582	229222212	N
chr1	229273909	229274250	N
chr1	229337985	229338638	N
chr1	229369946	229374362	N
chr1	229411090	229411395	N
chr1	229465889	229466136	N
chr1	229555251	229555493	N
chr1	229557232	229557621	N
chr1	229689398	229689532	N
chr1	229925260	229925439	N
chr1	229953830	229954056	N
chr1	230104793	230105155	N
chr1	230105843	230106239	N
chr1	230112321	230112728	N
chr1	230153958	230154395	N
chr1	230271904	230272288	N
chr1	230426244	230426887	N
chr1	230575428	230580634	N
chr1	230732089	230734714	N
chr1	230751716	230751912	N
chr1	230753575	230754216	N
chr1	230901132	230901191	N
chr1	230902385	230902708	N
chr1	230948223	230948462	N
chr1	231093098	231118763	N
chr1	231211592	231211750	N
chr1	231396030	231396209	N
chr1	231971309	231971625	N
chr1	232599292	232599544	N
chr1	232629898	232630381	N
chr1	234027422	234027601	N
chr1	234114789	234114828	N
chr1	234412835	234413084	N
chr1	234481782	234486882	N
chr1	234502487	234504734	N
chr1	234523485	234524014	N
chr1	234544461	234544847	N
chr1	234545578	234545955	N
chr1	234592966	234593277	N
chr1	234600590	234600869	N
chr1	234601601	234601907	N
chr1	234602800	234603088	N
chr1	234610347	234611928	N
chr1	234612354	234613185	N
chr1	234613596	234613899	N
chr1	234616509	234616683	N
chr1	234631847	234632179	N
chr1	234676321	234676468	N
chr1	234716480	234716632	N
chr1	234721963	234722434	N
chr1	234723096	234723540	N
chr1	234751340	234751548	N
chr1	234768776	234768963	N
chr1	234772404	234773017	N
chr1	234818246	234829558	N
chr1	234837778	234842466	N
chr1	234874628	234874825	N
chr1	234875569	234875681	N
chr1	234876313	234876626	N
chr1	234914798	234935220	N
chr1	234936807	234942851	N
chr1	234955326	234955585	N
chr1	234959106	234959443	N
chr1	234960813	234961108	N
chr1	234962121	234962323	N
chr1	234971182	234971406	N
chr1	234973224	234973608	N
chr1	234978303	234979321	N
chr1	234986905	234987192	N
chr1	234997267	234997675	N
chr1	234998339	234998691	N
chr1	235024078	235026919	N
chr1	235052369	235052673	N
chr1	235078938	235079250	N
chr1	235079478	235079685	N
chr1	235083243	235083542	N
chr1	235104276	235104429	N
chr1	235227439	235227810	N
chr1	235297554	235297963	N
chr1	235321088	235321480	N
chr1	235480903	235480939	N
chr1	235505356	235505715	N
chr1	235641798	235642819	N
chr1	235940352	235940441	N
chr1	236066888	236067439	N
chr1	236267764	236267943	N
chr1	236357021	236364367	N
chr1	236495448	236495478	N
chr1	236844561	236844854	N
chr1	237943245	237943549	N
chr1	240142865	240143075	N
chr1	240143112	240143487	N
chr1	240143590	240144303	N
chr1	240144321	240144862	N
chr1	240144907	240145237	N
chr1	240145246	240145562	N
chr1	240270549	240270875	N
chr1	241507499	241507805	N
chr1	241617996	241618169	N
chr1	241944953	241945046	N
chr1	243323699	243324050	N
chr1	243690099	243690248	N
chr1	243931298	243931484	N
chr1	244047654	244048642	N
chr1	244048974	244050128	N
chr1	244157817	244157947	N
chr1	244283670	244290271	N
chr1	244450518	244450837	N
chr1	244599838	244600227	N
chr1	244804784	244809582	N
chr1	244880538	244884134	N
chr1	245092035	245092130	N
chr1	245807811	245808084	N
chr1	245897894	245898138	N
chr1	246153433	246153653	N
chr1	246160383	246160749	N
chr1	246269169	246269470	N
chr1	246699203	246699397	N
chr1	246784990	246785311	N
chr1	246871830	246872202	N
chr1	246930094	246930176	N
chr1	247042805	247043035	N
chr1	247132563	247132923	N
chr1	247134664	247134827	N
chr1	247151814	247152069	N
chr1	247163264	247163927	N
chr1	247348063	247348131	N
chr1	248690316	248697152	N
chr1	248863109	248863474	N
chr10	21427896	21428143	Y
chr10	25068173	25068539	Y
chr10	30587296	30588181	Y
chr10	31749126	31769118	Y
chr10	69438689	69438839	Y
chr10	87843129	87843324	Y
chr10	95266655	95267030	Y
chr10	101364866	101365430	Y
chr10	112380028	112380282	Y
chr10	132453112	132453556	Y
chr10	133347	133726	N
chr10	385700	386068	N
chr10	470166	470579	N
chr10	653998	654591	N
chr10	870671	870866	N
chr10	912293	912578	N
chr10	939211	946199	N
chr10	2897719	2898146	N
chr10	2985854	2986001	N
chr10	3045896	3046190	N
chr10	3095516	3095906	N
chr10	3399144	3399408	N
chr10	3592497	3592769	N
chr10	3730203	3742531	N
chr10	3755003	3755310	N
chr10	3805845	3807344	N
chr10	3808607	3811977	N
chr10	3825299	3825521	N
chr10	3839105	3839470	N
chr10	3843242	3846536	N
chr10	3851173	3851998	N
chr10	3886674	3887024	N
chr10	3889999	3890219	N
chr10	3906422	3906744	N
chr10	4662967	4663591	N
chr10	4733152	4733453	N
chr10	4733527	4733847	N
chr10	4849682	4849981	N
chr10	4941670	4942030	N
chr10	4947717	4948034	N
chr10	5063761	5064078	N
chr10	5071594	5071987	N
chr10	5148299	5148663	N
chr10	5488674	5489370	N
chr10	5493672	5494076	N
chr10	5534378	5534522	N
chr10	5545847	5546227	N
chr10	5546918	5547206	N
chr10	5548047	5548332	N
chr10	5548544	5548806	N
chr10	5548996	5549307	N
chr10	5554316	5554706	N
chr10	5564646	5564882	N
chr10	5665467	5665763	N
chr10	5741108	5741451	N
chr10	6200650	6200940	N
chr10	6201324	6201858	N
chr10	6274100	6274304	N
chr10	6291831	6291973	N
chr10	6398471	6398691	N
chr10	7541243	7541528	N
chr10	7541834	7542077	N
chr10	7625762	7626144	N
chr10	7667576	7667726	N
chr10	7701504	7701582	N
chr10	7956628	7956805	N
chr10	8620198	8620580	N
chr10	11610836	11611074	N
chr10	11793954	11794244	N
chr10	11875829	11876088	N
chr10	11898493	11898890	N
chr10	12153132	12153252	N
chr10	12241844	12242277	N
chr10	13346296	13346525	N
chr10	13348886	13349219	N
chr10	13349797	13350252	N
chr10	13765715	13766056	N
chr10	14550373	14550823	N
chr10	14559404	14559957	N
chr10	14582030	14582330	N
chr10	14599848	14599964	N
chr10	14913591	14913885	N
chr10	15115631	15116204	N
chr10	15116720	15117035	N
chr10	15136442	15136845	N
chr10	15137835	15137920	N
chr10	15149045	15149372	N
chr10	15344961	15345150	N
chr10	16787477	16787736	N
chr10	17073852	17074066	N
chr10	17655507	17655814	N
chr10	17665753	17666082	N
chr10	17713363	17713413	N
chr10	18571838	18572209	N
chr10	18608636	18608929	N
chr10	19629671	19629779	N
chr10	19638574	19638827	N
chr10	19654727	19654896	N
chr10	19829772	19829981	N
chr10	19837486	19837570	N
chr10	19914185	19914334	N
chr10	20099526	20099696	N
chr10	20157411	20157654	N
chr10	20161313	20161468	N
chr10	20327981	20328160	N
chr10	21028878	21028991	N
chr10	21200101	21210425	N
chr10	21234706	21242318	N
chr10	21414591	21414771	N
chr10	21510389	21510786	N
chr10	21520238	21520607	N
chr10	21527100	21527515	N
chr10	21528058	21528294	N
chr10	21535445	21535677	N
chr10	21703045	21703437	N
chr10	21737389	21737754	N
chr10	21757755	21757945	N
chr10	22025717	22029089	N
chr10	22246985	22247412	N
chr10	22340069	22340591	N
chr10	22340896	22341052	N
chr10	22341464	22341586	N
chr10	22581561	22581595	N
chr10	22597280	22597520	N
chr10	22615710	22615916	N
chr10	22618144	22618487	N
chr10	22672432	22672873	N
chr10	22681736	22682043	N
chr10	22683110	22683607	N
chr10	24210026	24210275	N
chr10	24451409	24451689	N
chr10	24483781	24484155	N
chr10	24569324	24569539	N
chr10	24628488	24628645	N
chr10	24636674	24636856	N
chr10	24725746	24730813	N
chr10	25059990	25060327	N
chr10	26406741	26413903	N
chr10	26430942	26431207	N
chr10	26486345	26486631	N
chr10	26637516	26638013	N
chr10	26737672	26738075	N
chr10	26743865	26744137	N
chr10	26951082	26956965	N
chr10	27065723	27065800	N
chr10	27242840	27243311	N
chr10	28011848	28015549	N
chr10	28191010	28191379	N
chr10	28301640	28301847	N
chr10	28668826	28669064	N
chr10	28721990	28722187	N
chr10	28939404	28939487	N
chr10	28939834	28940165	N
chr10	29036824	29039585	N
chr10	29119474	29121805	N
chr10	29327059	29327175	N
chr10	29472691	29472814	N
chr10	29556229	29556434	N
chr10	29590162	29590421	N
chr10	29620588	29620986	N
chr10	29659402	29659714	N
chr10	29681744	29682098	N
chr10	29784278	29784679	N
chr10	29804060	29804432	N
chr10	30143816	30155453	N
chr10	30453869	30454201	N
chr10	30542259	30543043	N
chr10	31927066	31927482	N
chr10	31929401	31929590	N
chr10	31944570	31944779	N
chr10	32012640	32012843	N
chr10	32046915	32047289	N
chr10	32156312	32158353	N
chr10	32322918	32323358	N
chr10	32332294	32332593	N
chr10	32350771	32351074	N
chr10	32961923	32962376	N
chr10	32980524	32980988	N
chr10	33008816	33009044	N
chr10	33134061	33134848	N
chr10	33248733	33249113	N
chr10	33252981	33253181	N
chr10	33508116	33508313	N
chr10	33509230	33509421	N
chr10	33876108	33876268	N
chr10	34018310	34018436	N
chr10	34280677	34280951	N
chr10	34526078	34526434	N
chr10	34633333	34633630	N
chr10	34740040	34740206	N
chr10	34770421	34770680	N
chr10	34791841	34792081	N
chr10	34813747	34814131	N
chr10	34906147	34906328	N
chr10	35149286	35149867	N
chr10	37564360	37570575	N
chr10	37804711	37806716	N
chr10	37860731	37861152	N
chr10	38036500	38036790	N
chr10	42141466	42144503	N
chr10	42284795	42291139	N
chr10	42923961	42926768	N
chr10	42957393	42961548	N
chr10	43137709	43137955	N
chr10	43377437	43377665	N
chr10	43409811	43410260	N
chr10	43418170	43418348	N
chr10	43455445	43455901	N
chr10	43604934	43605411	N
chr10	43863916	43864245	N
chr10	43878499	43878684	N
chr10	44459756	44484754	N
chr10	44939024	44939295	N
chr10	44947444	44948084	N
chr10	44964192	44964518	N
chr10	44966008	44966417	N
chr10	44968851	44968932	N
chr10	44975028	44975347	N
chr10	44995893	44996222	N
chr10	44996390	44996473	N
chr10	45373294	45373636	N
chr10	45470323	45470429	N
chr10	45557643	45557763	N
chr10	46457219	46457614	N
chr10	48758547	48758646	N
chr10	49362997	49363249	N
chr10	49412929	49420442	N
chr10	49534813	49535501	N
chr10	49831473	49831646	N
chr10	49837190	49837372	N
chr10	46106429	46106875	N
chr10	46020899	46021349	N
chr10	50393646	50394045	N
chr10	50407445	50407674	N
chr10	50569826	50569956	N
chr10	50625782	50625899	N
chr10	50853756	50854093	N
chr10	52378299	52378630	N
chr10	52452955	52453423	N
chr10	52558207	52558272	N
chr10	52569730	52570133	N
chr10	52652427	52652842	N
chr10	52674729	52674858	N
chr10	52678573	52678995	N
chr10	52679498	52679926	N
chr10	52694370	52694746	N
chr10	52706738	52707019	N
chr10	52711657	52712015	N
chr10	52746281	52746542	N
chr10	52752996	52753368	N
chr10	52769992	52770397	N
chr10	57206518	57210921	N
chr10	57246086	57249779	N
chr10	57410318	57415669	N
chr10	57628631	57628875	N
chr10	58144069	58147902	N
chr10	58963836	58964193	N
chr10	58967661	58967834	N
chr10	59036813	59037001	N
chr10	59175624	59175982	N
chr10	59189966	59190149	N
chr10	59259845	59260194	N
chr10	59265076	59265367	N
chr10	59873002	59873412	N
chr10	59879480	59880019	N
chr10	59885415	59885661	N
chr10	59905452	59905657	N
chr10	60237290	60237539	N
chr10	60914312	60914324	N
chr10	60967205	60967505	N
chr10	61372659	61377270	N
chr10	61903781	61904058	N
chr10	61942833	61943425	N
chr10	61976661	61976843	N
chr10	61992360	61993153	N
chr10	62020189	62020697	N
chr10	62080167	62080233	N
chr10	62082710	62082984	N
chr10	62244960	62245317	N
chr10	63115918	63116023	N
chr10	63318985	63319373	N
chr10	63365508	63365891	N
chr10	63389437	63389470	N
chr10	63437050	63437396	N
chr10	63467217	63467495	N
chr10	63472088	63472178	N
chr10	63509417	63509970	N
chr10	63522428	63522699	N
chr10	63629987	63631122	N
chr10	64170349	64170785	N
chr10	67764122	67764572	N
chr10	67819894	67820114	N
chr10	67849402	67849632	N
chr10	67898381	67898388	N
chr10	68018743	68018922	N
chr10	68328323	68328815	N
chr10	68976098	68976164	N
chr10	69056187	69056461	N
chr10	69056852	69057051	N
chr10	69057418	69057874	N
chr10	69061395	69062096	N
chr10	69065733	69066373	N
chr10	69086301	69086414	N
chr10	69124864	69125068	N
chr10	69217210	69217676	N
chr10	69242425	69242698	N
chr10	69349348	69349677	N
chr10	69523556	69523934	N
chr10	69595893	69596066	N
chr10	70081066	70081466	N
chr10	70224244	70224541	N
chr10	70322925	70323297	N
chr10	70364489	70364890	N
chr10	70405303	70405818	N
chr10	70454136	70461959	N
chr10	70656488	70656821	N
chr10	70849643	70850012	N
chr10	71266420	71266640	N
chr10	71343389	71343695	N
chr10	71364558	71364598	N
chr10	71638254	71638488	N
chr10	71638784	71639098	N
chr10	71860427	71860884	N
chr10	71962885	71963213	N
chr10	71966110	71966653	N
chr10	71984605	71984834	N
chr10	71986934	71987134	N
chr10	72030836	72031185	N
chr10	72057121	72057315	N
chr10	72186731	72187077	N
chr10	72226755	72227123	N
chr10	72248225	72248396	N
chr10	72255153	72255271	N
chr10	72260481	72261959	N
chr10	72272540	72273185	N
chr10	72308561	72308837	N
chr10	72317075	72317278	N
chr10	72318854	72319112	N
chr10	72319622	72320601	N
chr10	72320672	72321235	N
chr10	72325389	72325558	N
chr10	72331603	72331716	N
chr10	72331903	72332392	N
chr10	72414846	72415035	N
chr10	72529667	72529975	N
chr10	72625475	72625530	N
chr10	72693339	72693487	N
chr10	72784733	72784904	N
chr10	73091163	73091230	N
chr10	73165289	73165302	N
chr10	73231066	73231175	N
chr10	73245003	73245259	N
chr10	73419599	73419974	N
chr10	73461982	73462168	N
chr10	73480265	73480338	N
chr10	73601580	73601731	N
chr10	73626540	73626697	N
chr10	73906707	73907042	N
chr10	73966130	73966377	N
chr10	74171891	74172158	N
chr10	74923056	74923350	N
chr10	75238161	75238564	N
chr10	75395305	75395656	N
chr10	75395871	75396196	N
chr10	75404827	75404973	N
chr10	75405340	75405743	N
chr10	75430130	75430354	N
chr10	75541073	75541443	N
chr10	75658283	75658560	N
chr10	75773309	75773493	N
chr10	75773530	75773878	N
chr10	75788487	75788504	N
chr10	75904548	75904815	N
chr10	76033594	76034031	N
chr10	76430402	76430590	N
chr10	76511473	76511855	N
chr10	77710668	77710989	N
chr10	77801764	77802047	N
chr10	77873578	77873752	N
chr10	77876797	77876845	N
chr10	77925419	77925851	N
chr10	77971319	77971494	N
chr10	78263593	78263824	N
chr10	78303238	78303609	N
chr10	78318559	78321134	N
chr10	78528597	78531608	N
chr10	78543747	78544164	N
chr10	78646455	78655877	N
chr10	78693287	78697004	N
chr10	78972735	78974366	N
chr10	78974534	78975186	N
chr10	78977907	78978242	N
chr10	79047131	79047300	N
chr10	79071061	79071442	N
chr10	79137887	79138144	N
chr10	79151782	79152042	N
chr10	79157573	79157994	N
chr10	79166110	79166450	N
chr10	79223339	79223746	N
chr10	79230311	79230630	N
chr10	79250431	79250862	N
chr10	79288358	79288842	N
chr10	79378921	79379337	N
chr10	80196255	80196829	N
chr10	80203042	80203823	N
chr10	80416343	80416569	N
chr10	80455063	80455145	N
chr10	80455329	80455681	N
chr10	80464703	80464979	N
chr10	80477828	80478113	N
chr10	80486273	80486595	N
chr10	80491669	80492064	N
chr10	80493645	80494148	N
chr10	80498194	80498336	N
chr10	80498886	80499024	N
chr10	80499953	80500243	N
chr10	82659000	82659317	N
chr10	84344849	84344971	N
chr10	84392314	84392561	N
chr10	85321573	85334352	N
chr10	86400254	86400537	N
chr10	86400590	86401084	N
chr10	86711048	86711456	N
chr10	86757451	86757910	N
chr10	86812054	86812325	N
chr10	86954227	86954606	N
chr10	87107092	87107471	N
chr10	87760081	87760369	N
chr10	89250853	89251126	N
chr10	89413858	89413920	N
chr10	89648598	89652061	N
chr10	90037395	90048335	N
chr10	90162049	90165572	N
chr10	90480181	90482042	N
chr10	90931146	90931511	N
chr10	91162233	91162496	N
chr10	91164136	91164508	N
chr10	91214365	91214468	N
chr10	91494396	91494769	N
chr10	91607914	91608093	N
chr10	91887265	91887547	N
chr10	91938079	91938285	N
chr10	92591634	92591934	N
chr10	92608064	92608152	N
chr10	92757158	92757398	N
chr10	92785067	92790225	N
chr10	93437202	93437846	N
chr10	93445589	93445873	N
chr10	93458804	93459241	N
chr10	94368714	94390974	N
chr10	94915632	94918553	N
chr10	95278677	95279017	N
chr10	95288320	95288567	N
chr10	95327191	95327232	N
chr10	95330124	95330487	N
chr10	95388592	95388843	N
chr10	95458626	95458884	N
chr10	95479398	95479810	N
chr10	95480079	95480480	N
chr10	95508707	95508918	N
chr10	95551832	95552109	N
chr10	95880497	95880901	N
chr10	96049377	96049502	N
chr10	96049533	96049826	N
chr10	96548795	96549070	N
chr10	96636424	96636776	N
chr10	96672596	96672772	N
chr10	96673315	96674065	N
chr10	96676660	96676797	N
chr10	96708571	96708807	N
chr10	96878385	96878742	N
chr10	97407355	97407426	N
chr10	97413952	97414262	N
chr10	97543150	97543428	N
chr10	97545464	97545737	N
chr10	97737728	97737916	N
chr10	98260473	98260489	N
chr10	99299630	99309466	N
chr10	99621708	99621797	N
chr10	99657409	99657773	N
chr10	99665292	99665659	N
chr10	99715637	99716009	N
chr10	99778069	99778207	N
chr10	99779762	99780149	N
chr10	99784099	99784196	N
chr10	100006233	100006603	N
chr10	100020267	100020562	N
chr10	100370579	100370912	N
chr10	100524860	100525224	N
chr10	100525238	100525596	N
chr10	100659573	100669128	N
chr10	100730935	100731219	N
chr10	100880942	100889833	N
chr10	101693646	101694123	N
chr10	101831738	101831762	N
chr10	101897102	101897416	N
chr10	102047275	102047502	N
chr10	102117707	102118031	N
chr10	102206484	102209317	N
chr10	102436493	102436581	N
chr10	102478335	102478619	N
chr10	102599755	102600049	N
chr10	102627787	102628060	N
chr10	102641929	102642573	N
chr10	102713387	102713780	N
chr10	102744886	102745140	N
chr10	102923492	102923811	N
chr10	103079037	103079401	N
chr10	103143249	103143635	N
chr10	103149927	103150314	N
chr10	103197235	103197483	N
chr10	103231234	103231427	N
chr10	103448517	103448777	N
chr10	103688683	103688742	N
chr10	103759305	103759396	N
chr10	103761576	103761953	N
chr10	103770572	103770874	N
chr10	103850329	103850469	N
chr10	103890253	103890530	N
chr10	103908236	103908691	N
chr10	104110024	104110212	N
chr10	104335185	104335525	N
chr10	108160416	108164401	N
chr10	108246741	108251883	N
chr10	108535676	108546231	N
chr10	108806966	108813783	N
chr10	109157105	109163792	N
chr10	109890543	109890762	N
chr10	109906427	109906759	N
chr10	109965575	109965686	N
chr10	110006652	110007026	N
chr10	110074415	110074594	N
chr10	110292154	110292732	N
chr10	110398702	110398980	N
chr10	110399321	110399693	N
chr10	110410403	110410780	N
chr10	110446859	110467714	N
chr10	110534694	110538391	N
chr10	110908401	110908667	N
chr10	110911173	110911627	N
chr10	111138012	111140793	N
chr10	112092493	112099361	N
chr10	112230771	112230898	N
chr10	112261322	112261823	N
chr10	112265879	112266194	N
chr10	112275834	112276190	N
chr10	112296359	112296813	N
chr10	112335166	112335398	N
chr10	112384261	112384419	N
chr10	112389136	112389875	N
chr10	112532347	112532513	N
chr10	112626076	112626083	N
chr10	112771477	112771615	N
chr10	112949259	112949646	N
chr10	113056405	113056603	N
chr10	113058803	113059090	N
chr10	113063511	113063697	N
chr10	113064103	113064366	N
chr10	113087422	113087733	N
chr10	113094030	113094540	N
chr10	113680890	113681118	N
chr10	114495441	114495830	N
chr10	114522539	114522836	N
chr10	114801351	114801763	N
chr10	114822912	114823315	N
chr10	114967175	114967356	N
chr10	115708572	115708773	N
chr10	116740896	116741307	N
chr10	116883615	116883786	N
chr10	116896566	116896773	N
chr10	116995745	116995899	N
chr10	117134846	117135170	N
chr10	117268885	117269342	N
chr10	117286823	117287272	N
chr10	117310202	117310236	N
chr10	117416098	117420846	N
chr10	117445165	117452209	N
chr10	117825602	117840190	N
chr10	117890775	117892315	N
chr10	118312965	118313433	N
chr10	118832238	118832460	N
chr10	118933104	118933467	N
chr10	119268347	119268806	N
chr10	119270926	119271302	N
chr10	119271629	119271968	N
chr10	119315659	119315823	N
chr10	119316813	119317124	N
chr10	119373273	119373619	N
chr10	119401691	119402352	N
chr10	119655805	119655920	N
chr10	119687348	119687716	N
chr10	119693325	119693677	N
chr10	119743522	119743670	N
chr10	119896459	119896791	N
chr10	119922772	119922920	N
chr10	120070174	120070438	N
chr10	120175641	120178220	N
chr10	120213751	120217308	N
chr10	120352186	120355422	N
chr10	121219183	121221958	N
chr10	121245553	121253000	N
chr10	121553526	121553638	N
chr10	121780088	121780259	N
chr10	122063290	122063530	N
chr10	122113724	122113894	N
chr10	122154931	122155246	N
chr10	122310804	122311205	N
chr10	122373718	122373984	N
chr10	122437003	122437196	N
chr10	122764502	122764509	N
chr10	123444705	123444901	N
chr10	123482853	123482976	N
chr10	123958210	123968451	N
chr10	124035819	124036416	N
chr10	124523951	124524293	N
chr10	124562932	124563330	N
chr10	124661049	124661081	N
chr10	124685325	124685490	N
chr10	124717990	124718557	N
chr10	124724675	124724998	N
chr10	124741154	124741623	N
chr10	124756967	124757322	N
chr10	124802427	124802562	N
chr10	125215870	125218473	N
chr10	125743912	125744238	N
chr10	125887483	125887881	N
chr10	125894989	125895409	N
chr10	126904429	126904608	N
chr10	128052928	128053077	N
chr10	128541287	128541628	N
chr10	129638427	129638717	N
chr10	129639945	129640116	N
chr10	129845755	129845951	N
chr10	130531137	130539771	N
chr10	131508499	131511765	N
chr10	131950218	131950504	N
chr10	131979545	131979921	N
chr10	131980576	131980910	N
chr10	132065743	132066020	N
[truncated: 12,288 more rows]
