# Supplementary material for: Identification and Analysis of p53-Regulated Enhancers in Hepatic Carcinoma
Source: Front Bioeng Biotechnol. 2020 Jun 30;8:668. doi: 10.3389/fbioe.2020.00668 (PMC7338759; doi:10.3389/fbioe.2020.00668)
Supplement: Supplementary file 3 [file Table_3.XLSX]

## Sheet: all
Table S3. 218 p53-bound enhancers in HepG2 (hg38)
chr.	Chr. start of enhancer	Chr. end of enhancer	p53 binding sites
chr1	9172913	9187938	9181993-9182385
chr1	11908453	11909086	11908470-11908531
chr1	17441308	17442214	17441739-17441808
chr1	18541431	18577952	18547721-18547806
chr1	27542914	27543045	27542960-27543045
chr1	30748115	30748743	30748211-30748329
chr1	31455609	31467652	31460498-31460555,31466806-31467065
chr1	42891225	42903619	42902062-42902119
chr1	45211423	45224349	45216103-45216180
chr1	84244355	84244824	84244802-84244824
chr1	86788253	86788639	86788253-86788268
chr1	88647123	88647494	88647339-88647494
chr1	119605141	119605338	119605176-119605309
chr1	144998362	144999123	144998362-144998425
chr1	148773530	148774624	148773718-148773775
chr1	152034434	152034984	152034525-152034607
chr1	152167903	152168269	152167903-152168080
chr1	161612422	161612716	161612676-161612716
chr1	179026792	179027155	179026816-179026891
chr1	181099459	181099864	181099672-181099729
chr1	181112554	181112769	181112554-181112769
chr1	181117964	181124697	181119475-181119545
chr1	203327200	203327940	203327887-203327940
chr1	214439441	214439783	214439465-214439783
chr1	234618518	234618919	234618518-234618753
chr1	234975087	234975656	234975244-234975301
chr1	236630763	236648266	236637654-236637734
chr1	241641017	241641376	241641266-241641323
chr10	21427896	21428143	21427896-21428058
chr10	25068173	25068539	25068383-25068470
chr10	30587296	30588181	30587496-30587590
chr10	31749126	31769118	31758782-31758851
chr10	69438689	69438839	69438729-69438786
chr10	87843129	87843324	87843129-87843324
chr10	95266655	95267030	95266883-95266940
chr10	101364866	101365430	101364866-101364953
chr10	112380028	112380282	112380231-112380282
chr10	132453112	132453556	132453364-132453457
chr11	17209170	17209545	17209382-17209454
chr11	18383781	18384254	18383876-18383933
chr11	58573394	58574098	58573627-58573724,58574025-58574082
chr11	66970815	66971421	66970815-66970887
chr11	118912202	118912669	118912573-118912630
chr12	10716699	10716974	10716842-10716899
chr12	68787166	68787882	68787734-68787802
chr12	71222019	71279948	71250591-71250687
chr12	80778064	80778556	80778078-80778368
chr12	88949347	88968385	88961569-88961646
chr12	121629843	121629991	121629968-121629991
chr12	124938656	124938789	124938656-124938789
chr12	131860795	131861191	131860796-131860879
chr13	23399348	23399654	23399348-23399654
chr13	50529144	50529602	50529376-50529602
chr13	110137680	110138894	110138005-110138141
chr14	20683174	20683535	20683418-20683490
chr14	22535942	22539391	22537021-22537222
chr14	32203006	32203665	32203131-32203188
chr14	32484391	32485083	32485035-32485083
chr14	95265396	95265951	95265705-95265762
chr14	101947889	101948627	101948060-101948256
chr14	103243973	103244293	103244228-103244293
chr14	104348582	104353696	104349028-104349086
chr15	48975821	48975919	48975868-48975919
chr15	52077081	52077431	52077139-52077225
chr15	56593943	56597164	56594681-56594738
chr15	60275573	60300292	60277812-60277869
chr15	62098123	62099865	62099416-62099473
chr15	70099512	70099896	70099631-70099824
chr15	78979834	78980179	78979859-78979916
chr16	2867930	2868272	2868001-2868062
chr16	3150392	3150918	3150628-3150766
chr16	4537359	4537816	4537546-4537625
chr16	4616117	4616709	4616177-4616270
chr16	10291106	10312441	10304322-10304387
chr16	11497131	11497656	11497478-11497535
chr16	20866309	20866612	20866309-20866350
chr16	22193368	22197691	22195699-22195850
chr16	25553709	25554005	25553746-25554005
chr16	57893719	57894288	57894036-57894093
chr16	70428005	70428722	70428343-70428470
chr17	19507875	19508229	19508167-19508224
chr17	27353606	27354071	27353748-27353805
chr17	43021082	43021317	43021285-43021317
chr17	56915657	56916183	56915889-56915977
chr17	57187353	57253506	57196204-57196326
chr17	69607195	69607431	69607215-69607431
chr17	77285729	77286475	77286202-77286285
chr18	3624339	3624602	3624339-3624356
chr18	31206882	31207205	31207083-31207205
chr18	33560813	33561004	33560883-33561004
chr18	35171966	35201596	35194391-35194448
chr18	64782985	64786835	64784312-64784423
chr18	71731693	71744829	71736390-71736447
chr19	782330	783005	782697-782754
chr19	1942394	1942509	1942416-1942509
chr19	17260992	17261355	17260992-17261019
chr19	18479706	18480129	18479706-18479755
chr19	39563507	39566414	39565787-39565844
chr19	47315296	47315880	47315572-47315640
chr2	54572104	54572755	54572617-54572674
chr2	54589472	54589863	54589652-54589709
chr2	62578909	62579308	62579132-62579189
chr2	72833776	72847044	72834912-72834969
chr2	75277296	75323686	75310196-75310253
chr2	86379764	86397954	86394558-86394703
chr2	102127825	102127999	102127887-102127982
chr2	102227543	102228193	102227810-102227892
chr2	105404174	105404614	105404265-105404547
chr2	112692462	112692858	112692645-112692716,112692783-112692840
chr2	118672599	118686984	118686441-118686560
chr2	147256213	147272054	147260497-147260577,147266540-147266617
chr2	179180184	179180371	179180184-179180226
chr2	191635799	191636171	191635913-191635970
chr2	199984916	200001263	199986440-199986516
chr2	231666209	231666705	231666327-231666407
chr2	239632126	239646548	239644528-239644709
chr20	1777146	1777447	1777286-1777376
chr20	22795858	22796207	22796065-22796122
chr20	25237835	25238120	25237929-25238115
chr20	31612909	31613213	31613064-31613135
chr20	31678512	31678907	31678702-31678888
chr20	36646895	36647080	36646895-36646981
chr20	44495334	44495558	44495382-44495470
chr20	47317305	47317737	47317395-47317504
chr20	47972805	48024386	47993113-47993315
chr20	50660792	50663882	50661393-50661450
chr20	62651854	62652518	62652449-62652518
chr21	29382107	29382308	29382131-29382188
chr21	36976868	36977178	36977148-36977178
chr21	37258104	37258485	37258173-37258230
chr21	43211219	43211574	43211508-43211574
chr22	30195796	30197555	30196811-30196872
chr22	30212552	30213117	30212635-30212692
chr22	37561599	37562035	37561824-37561901
chr22	37898835	37899016	37898873-37899016
chr22	41666735	41666949	41666868-41666925
chr22	44685474	44685679	44685652-44685679
chr22	47130022	47130229	47130022-47130166
chr22	50305557	50306312	50306030-50306115
chr3	4935149	4945497	4938262-4938402
chr3	30227827	30228239	30227827-30227876
chr3	52046271	52046907	52046684-52046783
chr3	53270033	53270475	53270042-53270122
chr3	56783984	56784170	56783984-56784170
chr3	73110622	73110994	73110910-73110973
chr3	96617208	96617825	96617281-96617462,96617562-96617623,96617684-96617825
chr3	126982554	126983248	126982765-126982841
chr3	128416893	128417000	128416944-128417000
chr3	138833426	138833770	138833504-138833629
chr3	153160382	153160943	153160699-153160901
chr3	177359712	177360296	177359970-177360068
chr3	179070122	179070278	179070122-179070278
chr3	190345115	190345592	190345391-190345448
chr3	195847109	195847470	195847315-195847372
chr4	3437062	3437262	3437062-3437171
chr4	156771527	156771672	156771527-156771672
chr4	167897005	167897373	167897219-167897373
chr5	14264746	14265101	14264908-14264984
chr5	32768157	32768533	32768252-32768361
chr5	50423490	50423665	50423493-50423665
chr5	56350608	56351217	56351010-56351067
chr5	58462206	58462425	58462206-58462425
chr5	99582545	99601185	99590950-99591007
chr5	134923438	134924213	134924140-134924213
chr5	134925621	134926945	134925621-134925736,134925925-134925991
chr5	140711016	140711421	140711295-140711374
chr5	140718696	140719043	140718879-140719043
chr5	143200822	143201065	143200918-143201008
chr5	168317756	168318073	168317873-168317953
chr5	170155759	170162582	170160739-170160796
chr5	177575122	177580855	177576332-177576403
chr5	178791182	178807001	178799567-178799624
chr5	181207441	181207803	181207675-181207803
chr6	1265833	1267861	1267317-1267374
chr6	1335624	1335770	1335624-1335664
chr6	4777802	4778535	4777881-4777938
chr6	26537413	26537815	26537518-26537575
chr6	27332900	27333247	27333061-27333118
chr6	27503054	27509174	27503179-27503253
chr6	36667005	36667447	36667149-36667396
chr6	37244765	37245125	37244840-37245105
chr6	58450002	58450813	58450002-58450813
chr6	58450966	58452160	58450966-58451632,58451686-58451800,58451860-58452160
chr6	89035279	89036297	89035890-89035947
chr6	108897546	108897611	108897546-108897611
chr6	122145275	122154005	122146243-122146300
chr6	142885159	142885790	142885690-142885747
chr6	150857009	150857409	150857207-150857409
chr7	7135793	7139460	7137186-7137276
chr7	7177204	7177346	7177204-7177273
chr7	40717360	40717594	40717360-40717594
chr7	95500512	95500948	95500890-95500948
chr7	101121972	101122803	101122614-101122671
chr7	107565021	107565147	107565065-107565122
chr7	128236919	128237387	128237224-128237316
chr7	130373756	130374065	130374059-130374065
chr7	130896838	130897634	130896894-130897002
chr7	135300381	135315387	135314288-135314345
chr7	138257469	138257972	138257747-138257828
chr7	155951526	155951647	155951530-155951587
chr8	42542940	42543330	42543037-42543101
chr8	66123762	66124404	66124364-66124404
chr8	95220062	95224485	95224113-95224170
chr8	102236775	102237150	102236775-102236977
chr8	103319477	103319861	103319547-103319627
chr8	130442249	130442639	130442446-130442531
chr8	142815803	142816135	142815803-142816031
chr8	143956477	143956743	143956477-143956499
chr8	144900303	144900517	144900433-144900490
chr9	73684321	73684702	73684321-73684566
chr9	115944145	115944746	115944145-115944500
chr9	122426057	122428928	122426384-122426441
chrX	4710642	4711013	4710644-4710985
chrX	18674984	18675304	18674984-18675000
chrX	44975733	44976133	44975733-44975964
chrX	87265622	87265736	87265643-87265736
chrX	120486125	120486480	120486293-120486350
chrX	126472294	126473132	126472490-126472554,126473074-126473132
