# Supplementary material for: Identification and Analysis of p53-Regulated Enhancers in Hepatic Carcinoma
Source: Front Bioeng Biotechnol. 2020 Jun 30;8:668. doi: 10.3389/fbioe.2020.00668 (PMC7338759; doi:10.3389/fbioe.2020.00668)
Supplement: Supplementary file 4 [file Table_4.XLSX]

## Sheet: Enhancers(p53)
Table S4. 200 TF motifs were identified on Enhp53 by MEME
rank	motif_DB	motif_ID	motif_alt_ID	consensus	p-value	adj_p-value	E-value	tests	FASTA_max	pos	neg	PWM_min	TP	%TP	FP	%FP
1	db/HUMAN/HOCOMOCOv11_full_HUMAN_mono_meme_format.meme	P53_HUMAN.H11MO.0.A		DGRCATGYCCAGRCATGYCY	6.92e-34	1.4e-31	1.82e-28	202	218	218	1090	68.8	51	23.39	8	0.73
2	db/HUMAN/HOCOMOCOv11_full_HUMAN_mono_meme_format.meme	ZN770_HUMAN.H11MO.0.C		GGGAGGCYGAGGBRGGAGGATC	3.01e-33	1.46e-30	1.9e-27	486	218	218	1090	4530	40	18.35	0	0
3	db/HUMAN/HOCOMOCOv11_full_HUMAN_mono_meme_format.meme	P63_HUMAN.H11MO.0.A		DRCAWGYCCAGRCWTGYYB	1e-28	3.03e-26	3.94e-23	302	218	218	1090	67.8	48	22.02	12	1.1
4	db/HUMAN/HOCOMOCOv11_full_HUMAN_mono_meme_format.meme	ZN121_HUMAN.H11MO.0.C		CTGGGCAACABAGYRAGACC	5.81e-28	7.67e-26	9.97e-23	132	218	218	1090	78.7	37	16.97	2	0.18
5	db/HUMAN/HOCOMOCOv11_full_HUMAN_mono_meme_format.meme	P73_HUMAN.H11MO.0.A		RRRCAWGYCCARRCWTGYC	9.82e-27	4.52e-24	5.87e-21	460	218	218	1090	77.2	42	19.27	8	0.73
6	db/HUMAN/HOCOMOCOv11_full_HUMAN_mono_meme_format.meme	FOSL2_HUMAN.H11MO.0.A		NDRTGAGTCAYH	6.87e-23	1.76e-20	2.29e-17	256	218	218	1090	3.14	63	28.9	53	4.86
7	db/HUMAN/HOCOMOCOv11_full_HUMAN_mono_meme_format.meme	FOSL1_HUMAN.H11MO.0.A		KRVTGAGTCAYH	9.34e-23	2.5e-20	3.26e-17	268	218	218	1090	2.61	70	32.11	70	6.42
8	db/HUMAN/HOCOMOCOv11_full_HUMAN_mono_meme_format.meme	ETV5_HUMAN.H11MO.0.C		RRRSAGGAARDGRV	1.03e-21	9.42e-19	1.23e-15	919	218	218	1090	3.33	130	59.63	278	25.5
9	db/HUMAN/HOCOMOCOv11_full_HUMAN_mono_meme_format.meme	FOS_HUMAN.H11MO.0.A		VTGAGTCAB	1.33e-20	5.6e-18	7.27e-15	421	218	218	1090	2.39	75	34.4	93	8.53
10	db/HUMAN/HOCOMOCOv11_full_HUMAN_mono_meme_format.meme	PAX5_HUMAN.H11MO.0.A		SCSKGGGCARCVRAGCGWGAC	2.11e-20	8.03e-18	1.04e-14	381	218	218	1090	26.3	44	20.18	23	2.11
11	db/HUMAN/HOCOMOCOv11_full_HUMAN_mono_meme_format.meme	BC11A_HUMAN.H11MO.0.A		RAAAGAGGAAGTGARAV	2.03e-20	1.6e-17	2.08e-14	788	218	218	1090	3.48	106	48.62	194	17.8
12	db/HUMAN/HOCOMOCOv11_full_HUMAN_mono_meme_format.meme	P53_HUMAN.H11MO.1.A		GGRCATGYCYGGG	5.13e-20	2.14e-17	2.79e-14	418	218	218	1090	40.3	34	15.6	9	0.83
13	db/HUMAN/HOCOMOCOv11_full_HUMAN_mono_meme_format.meme	VEZF1_HUMAN.H11MO.0.C		GGRRRRGRRGGAGGGGGRGRRR	3.35e-19	2.5e-16	3.24e-13	744	218	218	1090	14.7	103	47.25	192	17.61
14	db/HUMAN/HOCOMOCOv11_full_HUMAN_mono_meme_format.meme	JUN_HUMAN.H11MO.0.A		DRTGAGTCAYH	8.63e-19	2.69e-16	3.5e-13	312	218	218	1090	8.83	41	18.81	22	2.02
15	db/HUMAN/HOCOMOCOv11_full_HUMAN_mono_meme_format.meme	ETS2_HUMAN.H11MO.0.B		RDVRGGAARVRRR	3.89e-19	3.56e-16	4.63e-13	916	218	218	1090	2.81	126	57.8	283	25.96
16	db/HUMAN/HOCOMOCOv11_full_HUMAN_mono_meme_format.meme	FOSB_HUMAN.H11MO.0.A		RTGAGTCAB	8.09e-19	3.78e-16	4.91e-13	467	218	218	1090	11.7	38	17.43	17	1.56
17	db/HUMAN/HOCOMOCOv11_full_HUMAN_mono_meme_format.meme	JUND_HUMAN.H11MO.0.A		RRTGAGTCAYY	1.08e-18	3.83e-16	4.98e-13	356	218	218	1090	8.4	42	19.27	24	2.2
18	db/HUMAN/HOCOMOCOv11_full_HUMAN_mono_meme_format.meme	ERG_HUMAN.H11MO.0.A		RRRSAGGAAGYGG	9.01e-19	5.55e-16	7.22e-13	616	218	218	1090	2.03	125	57.34	282	25.87
19	db/HUMAN/HOCOMOCOv11_full_HUMAN_mono_meme_format.meme	PRDM6_HUMAN.H11MO.0.C		RRRARGAAAAAAA	2.19e-18	1.35e-15	1.76e-12	617	218	218	1090	4.23	80	36.7	120	11.01
20	db/HUMAN/HOCOMOCOv11_full_HUMAN_mono_meme_format.meme	P73_HUMAN.H11MO.1.A		GRRCATGYCTGG	3.4e-18	2.23e-15	2.9e-12	658	218	218	1090	30.6	29	13.3	6	0.55
21	db/HUMAN/HOCOMOCOv11_full_HUMAN_mono_meme_format.meme	IRF3_HUMAN.H11MO.0.B		RAAARGGAAAVDGAAASDGA	4.98e-18	2.62e-15	3.41e-12	527	218	218	1090	8.62	73	33.49	101	9.27
22	db/HUMAN/HOCOMOCOv11_full_HUMAN_mono_meme_format.meme	ZN467_HUMAN.H11MO.0.C		GGGGAGGGGRRGGRGRRGGRRR	7.6e-18	3.53e-15	4.59e-12	465	218	218	1090	28.8	76	34.86	111	10.18
23	db/HUMAN/HOCOMOCOv11_full_HUMAN_mono_meme_format.meme	FOXG1_HUMAN.H11MO.0.D		DTTGTTTAYDTWTDTTT	1.56e-17	4.36e-15	5.67e-12	279	218	218	1090	5.58	51	23.39	46	4.22
24	db/HUMAN/HOCOMOCOv11_full_HUMAN_mono_meme_format.meme	FLI1_HUMAN.H11MO.0.A		SRRGGMAGGAAGGRRRGR	1.93e-17	1.24e-14	1.61e-11	641	218	218	1090	3.56	120	55.05	273	25.05
25	db/HUMAN/HOCOMOCOv11_full_HUMAN_mono_meme_format.meme	KLF15_HUMAN.H11MO.0.A		RGGGMGGRGVDGGGGGRGG	3.2e-17	1.67e-14	2.18e-11	523	218	218	1090	4.87	105	48.17	215	19.72
26	db/HUMAN/HOCOMOCOv11_full_HUMAN_mono_meme_format.meme	BATF_HUMAN.H11MO.1.A		DATGAYKCAAH	1.17e-16	4.18e-14	5.43e-11	356	218	218	1090	2.57	60	27.52	72	6.61
27	db/HUMAN/HOCOMOCOv11_full_HUMAN_mono_meme_format.meme	ZN770_HUMAN.H11MO.1.C		DGGAGGCYGRG	1.17e-16	5.57e-14	7.24e-11	475	218	218	1090	13.4	60	27.52	72	6.61
28	db/HUMAN/HOCOMOCOv11_full_HUMAN_mono_meme_format.meme	WT1_HUMAN.H11MO.0.C		RGGVGGGGGAGGRGGVGGRG	1.36e-16	6.77e-14	8.8e-11	497	218	218	1090	2.84	114	52.29	256	23.49
29	db/HUMAN/HOCOMOCOv11_full_HUMAN_mono_meme_format.meme	NFAT5_HUMAN.H11MO.0.D		RRRGGAARRDN	1.62e-16	1.46e-13	1.9e-10	902	218	218	1090	2.17	146	66.97	400	36.7
30	db/HUMAN/HOCOMOCOv11_full_HUMAN_mono_meme_format.meme	SP4_HUMAN.H11MO.1.A		GRRRGGGGMGGGGCBK	3.82e-16	2.05e-13	2.66e-10	536	218	218	1090	4.04	107	49.08	232	21.28
31	db/HUMAN/HOCOMOCOv11_full_HUMAN_mono_meme_format.meme	FOXP1_HUMAN.H11MO.0.A		TBTGTTTMY	5.72e-16	3.26e-13	4.24e-10	570	218	218	1090	1.6	98	44.95	199	18.26
32	db/HUMAN/HOCOMOCOv11_full_HUMAN_mono_meme_format.meme	ETS1_HUMAN.H11MO.0.A		RRRCMGGAAGTGG	7.79e-16	3.48e-13	4.53e-10	447	218	218	1090	1.98	95	43.58	189	17.34
33	db/HUMAN/HOCOMOCOv11_full_HUMAN_mono_meme_format.meme	JUNB_HUMAN.H11MO.0.A		DVTGAGTCABH	1.19e-15	4.5e-13	5.85e-10	378	218	218	1090	5.28	49	22.48	49	4.5
34	db/HUMAN/HOCOMOCOv11_full_HUMAN_mono_meme_format.meme	OZF_HUMAN.H11MO.0.C		TTTTCATGGCTGMATARTATTCCA	3.46e-14	5.88e-13	7.64e-10	17	218	218	1090	3.14	17	7.8	0	0
35	db/HUMAN/HOCOMOCOv11_full_HUMAN_mono_meme_format.meme	FOXL1_HUMAN.H11MO.0.D		TKTTTGTTTRTTTAYWTTT	2.07e-14	7.45e-13	9.68e-10	36	218	218	1090	7.09	23	10.55	5	0.46
36	db/HUMAN/HOCOMOCOv11_full_HUMAN_mono_meme_format.meme	EGR2_HUMAN.H11MO.0.A		GRGRRKGWGKGGGHGGRG	1.29e-15	8.76e-13	1.14e-09	679	218	218	1090	2.56	133	61.01	348	31.93
37	db/HUMAN/HOCOMOCOv11_full_HUMAN_mono_meme_format.meme	KLF6_HUMAN.H11MO.0.A		GSRRGGGHGGGGMHGGGRV	1.82e-15	1.31e-12	1.71e-09	723	218	218	1090	3.63	132	60.55	345	31.65
38	db/HUMAN/HOCOMOCOv11_full_HUMAN_mono_meme_format.meme	ZN260_HUMAN.H11MO.0.C		TTTWTATGGCTGCATAGTATTCCA	2.21e-13	3.98e-12	5.17e-09	18	218	218	1090	15.5	16	7.34	0	0
39	db/HUMAN/HOCOMOCOv11_full_HUMAN_mono_meme_format.meme	ZBT17_HUMAN.H11MO.0.A		SRRGGWGGGGGAGGGGMRR	5.53e-15	4.37e-12	5.68e-09	791	218	218	1090	15.6	85	38.99	160	14.68
40	db/HUMAN/HOCOMOCOv11_full_HUMAN_mono_meme_format.meme	MAZ_HUMAN.H11MO.0.A		GGGGGAGGGGGDGRGRRRGRRG	6.94e-15	4.67e-12	6.07e-09	673	218	218	1090	12.6	100	45.87	216	19.82
41	db/HUMAN/HOCOMOCOv11_full_HUMAN_mono_meme_format.meme	ELF5_HUMAN.H11MO.0.A		VGRASSAGGAAGTRV	1.61e-14	7.72e-12	1e-08	481	218	218	1090	1.11	126	57.8	328	30.09
42	db/HUMAN/HOCOMOCOv11_full_HUMAN_mono_meme_format.meme	ETV4_HUMAN.H11MO.0.B		VRCAGGAARBR	1.05e-14	8.91e-12	1.16e-08	848	218	218	1090	2.36	128	58.72	335	30.73
43	db/HUMAN/HOCOMOCOv11_full_HUMAN_mono_meme_format.meme	TAF1_HUMAN.H11MO.0.A		RARRWGGCGGMGGMGR	2.03e-14	1.34e-11	1.74e-08	660	218	218	1090	2.76	104	47.71	236	21.65
44	db/HUMAN/HOCOMOCOv11_full_HUMAN_mono_meme_format.meme	ZFP28_HUMAN.H11MO.0.C		TTCTATTTCTTCTTGWGTCA	1.33e-13	1.83e-11	2.37e-08	137	218	218	1090	1.98	44	20.18	46	4.22
45	db/HUMAN/HOCOMOCOv11_full_HUMAN_mono_meme_format.meme	FLI1_HUMAN.H11MO.1.A		RRRCAGGAAGBRG	3.27e-14	1.87e-11	2.43e-08	571	218	218	1090	2.47	103	47.25	234	21.47
46	db/HUMAN/HOCOMOCOv11_full_HUMAN_mono_meme_format.meme	CPEB1_HUMAN.H11MO.0.D		TTTTTATTYTTTTTTTT	1.19e-13	2.57e-11	3.34e-08	215	218	218	1090	16.5	36	16.51	28	2.57
47	db/HUMAN/HOCOMOCOv11_full_HUMAN_mono_meme_format.meme	ZN263_HUMAN.H11MO.0.A		GGGAGGAGGRRGRGGRGGRR	5.19e-14	2.97e-11	3.86e-08	572	218	218	1090	4.13	106	48.62	248	22.75
48	db/HUMAN/HOCOMOCOv11_full_HUMAN_mono_meme_format.meme	E2F7_HUMAN.H11MO.0.B		GDGGCGGGAARDR	4.75e-14	3.13e-11	4.07e-08	659	218	218	1090	4.6	89	40.83	182	16.7
49	db/HUMAN/HOCOMOCOv11_full_HUMAN_mono_meme_format.meme	ZNF8_HUMAN.H11MO.0.C		TGTGGTATATCCATACAATGGA	1.41e-12	3.24e-11	4.21e-08	23	218	218	1090	8.6	15	6.88	0	0
50	db/HUMAN/HOCOMOCOv11_full_HUMAN_mono_meme_format.meme	KLF3_HUMAN.H11MO.0.B		GGRGVDGGGCGGGGCYGGG	1.26e-13	6.37e-11	8.29e-08	504	218	218	1090	1.72	122	55.96	320	29.36
51	db/HUMAN/HOCOMOCOv11_full_HUMAN_mono_meme_format.meme	FUBP1_HUMAN.H11MO.0.D		TYGTNTTTTTTT	1.83e-13	6.67e-11	8.67e-08	365	218	218	1090	2.4	58	26.61	84	7.71
52	db/HUMAN/HOCOMOCOv11_full_HUMAN_mono_meme_format.meme	KLF1_HUMAN.H11MO.0.A		DGGGYGKGGCYGGG	1.34e-13	6.73e-11	8.75e-08	501	218	218	1090	49.4	41	18.81	39	3.58
53	db/HUMAN/HOCOMOCOv11_full_HUMAN_mono_meme_format.meme	ZN341_HUMAN.H11MO.0.C		GRGGRRRRGGRGRRGGAASAGC	1.6e-13	1.19e-10	1.55e-07	745	218	218	1090	7.53	107	49.08	257	23.58
54	db/HUMAN/HOCOMOCOv11_full_HUMAN_mono_meme_format.meme	NFAC1_HUMAN.H11MO.0.B		AWGGAAARWVWGAMW	1.76e-13	1.26e-10	1.64e-07	715	218	218	1090	2.66	89	40.83	187	17.16
55	db/HUMAN/HOCOMOCOv11_full_HUMAN_mono_meme_format.meme	ETV7_HUMAN.H11MO.0.D		VAGGAAR	1.77e-13	1.62e-10	2.11e-07	919	218	218	1090	1.65	160	73.39	508	46.61
56	db/HUMAN/HOCOMOCOv11_full_HUMAN_mono_meme_format.meme	NFE2_HUMAN.H11MO.0.A		VVRTGACTCAGCA	6.5e-13	1.79e-10	2.33e-07	276	218	218	1090	2.52	53	24.31	73	6.7
57	db/HUMAN/HOCOMOCOv11_full_HUMAN_mono_meme_format.meme	KLF16_HUMAN.H11MO.0.D		GGGGGYGKGKBGGGGGGGG	3.41e-13	1.85e-10	2.41e-07	543	218	218	1090	4.74	101	46.33	236	21.65
58	db/HUMAN/HOCOMOCOv11_full_HUMAN_mono_meme_format.meme	ETV2_HUMAN.H11MO.0.B		RRARRCAGGAARYRGS	5.72e-13	2.03e-10	2.64e-07	355	218	218	1090	2.53	74	33.94	138	12.66
59	db/HUMAN/HOCOMOCOv11_full_HUMAN_mono_meme_format.meme	KLF5_HUMAN.H11MO.0.A		WGGGTGKGGCDGGG	4.1e-13	2.79e-10	3.62e-07	680	218	218	1090	84.4	31	14.22	20	1.83
60	db/HUMAN/HOCOMOCOv11_full_HUMAN_mono_meme_format.meme	ZFX_HUMAN.H11MO.1.A		DGVRGVVSAGGCCKVGG	4.47e-13	3.55e-10	4.62e-07	795	218	218	1090	3.38	129	59.17	358	32.84
61	db/HUMAN/HOCOMOCOv11_full_HUMAN_mono_meme_format.meme	ZSC22_HUMAN.H11MO.0.C		RGKCWGAGGGMGGAGG	8.48e-13	4.18e-10	5.44e-07	493	218	218	1090	2.45	100	45.87	236	21.65
62	db/HUMAN/HOCOMOCOv11_full_HUMAN_mono_meme_format.meme	BACH1_HUMAN.H11MO.0.A		TGCTGAGTCABSS	1.25e-12	5.75e-10	7.47e-07	459	218	218	1090	1.8	94	43.12	214	19.63
63	db/HUMAN/HOCOMOCOv11_full_HUMAN_mono_meme_format.meme	SP4_HUMAN.H11MO.0.A		SRGVARGRGGCGGRGCHDRR	9.22e-13	6.18e-10	8.03e-07	670	218	218	1090	1.73	143	65.6	429	39.36
64	db/HUMAN/HOCOMOCOv11_full_HUMAN_mono_meme_format.meme	PITX2_HUMAN.H11MO.0.D		TKGGATTAVH	1.55e-12	6.56e-10	8.53e-07	422	218	218	1090	2.53	44	20.18	51	4.68
65	db/HUMAN/HOCOMOCOv11_full_HUMAN_mono_meme_format.meme	ETV6_HUMAN.H11MO.0.D		RCAGGAARK	8.71e-13	7.52e-10	9.78e-07	864	218	218	1090	1.98	139	63.76	409	37.52
66	db/HUMAN/HOCOMOCOv11_full_HUMAN_mono_meme_format.meme	SP3_HUMAN.H11MO.0.B		SGVVGGGGGCGGGGCBRGSS	1.31e-12	8.32e-10	1.08e-06	633	218	218	1090	1.45	146	66.97	446	40.92
67	db/HUMAN/HOCOMOCOv11_full_HUMAN_mono_meme_format.meme	PATZ1_HUMAN.H11MO.0.C		GGGGMGGGGGMKGGRRVGGVRG	1.25e-12	8.56e-10	1.11e-06	684	218	218	1090	11.3	94	43.12	214	19.63
68	db/HUMAN/HOCOMOCOv11_full_HUMAN_mono_meme_format.meme	EGR2_HUMAN.H11MO.1.A		GRDGHGKGGGHGGRGG	1.64e-12	9.74e-10	1.27e-06	594	218	218	1090	4.35	96	44.04	223	20.46
69	db/HUMAN/HOCOMOCOv11_full_HUMAN_mono_meme_format.meme	CREB1_HUMAN.H11MO.0.A		NRRTGACGTMA	9.64e-12	1.17e-09	1.52e-06	121	218	218	1090	1.5	38	17.43	40	3.67
70	db/HUMAN/HOCOMOCOv11_full_HUMAN_mono_meme_format.meme	E2F6_HUMAN.H11MO.0.A		DGGGCGGGARRVR	2.38e-12	1.54e-09	2e-06	647	218	218	1090	2.16	116	53.21	308	28.26
71	db/HUMAN/HOCOMOCOv11_full_HUMAN_mono_meme_format.meme	STAT1_HUMAN.H11MO.1.A		RRRAAAADGAAASTRAAAV	5.19e-12	2.2e-09	2.87e-06	425	218	218	1090	2.8	78	35.78	160	14.68
72	db/HUMAN/HOCOMOCOv11_full_HUMAN_mono_meme_format.meme	TBX15_HUMAN.H11MO.0.D		GGGGGGGGGGGGGTGGGDR	4.05e-12	2.31e-09	3.01e-06	571	218	218	1090	3.87	107	49.08	272	24.95
73	db/HUMAN/HOCOMOCOv11_full_HUMAN_mono_meme_format.meme	EGR1_HUMAN.H11MO.0.A		VDRDGCGKGGGYGGRRR	4.19e-12	2.71e-09	3.52e-06	647	218	218	1090	10.7	69	31.65	128	11.74
74	db/HUMAN/HOCOMOCOv11_full_HUMAN_mono_meme_format.meme	SP1_HUMAN.H11MO.0.A		VGGGGGCGGGGCCKGGGGGGGG	1.27e-11	2.81e-09	3.66e-06	221	218	218	1090	8.38	52	23.85	78	7.16
75	db/HUMAN/HOCOMOCOv11_full_HUMAN_mono_meme_format.meme	KLF4_HUMAN.H11MO.0.A		WGGGYGKGGC	6.12e-12	2.97e-09	3.86e-06	485	218	218	1090	10.6	52	23.85	76	6.97
76	db/HUMAN/HOCOMOCOv11_full_HUMAN_mono_meme_format.meme	SOX10_HUMAN.H11MO.1.A		BBYCTTTGTTYYY	5.04e-12	4.16e-09	5.41e-06	826	218	218	1090	2.9	98	44.95	236	21.65
77	db/HUMAN/HOCOMOCOv11_full_HUMAN_mono_meme_format.meme	FOXJ2_HUMAN.H11MO.0.C		TGTTTRTTTW	1.84e-11	5.53e-09	7.19e-06	300	218	218	1090	2.52	55	25.23	88	8.07
78	db/HUMAN/HOCOMOCOv11_full_HUMAN_mono_meme_format.meme	FOXJ3_HUMAN.H11MO.0.A		TTGTTTATKKTTW	3.83e-11	7.61e-09	9.9e-06	199	218	218	1090	3.23	42	19.27	53	4.86
79	db/HUMAN/HOCOMOCOv11_full_HUMAN_mono_meme_format.meme	IRF1_HUMAN.H11MO.0.A		RAAANWGAAASTGAAASYRR	3.39e-11	8.24e-09	1.07e-05	243	218	218	1090	2.18	62	28.44	112	10.28
80	db/HUMAN/HOCOMOCOv11_full_HUMAN_mono_meme_format.meme	P63_HUMAN.H11MO.1.A		VDRCATGCCTG	1.16e-11	8.7e-09	1.13e-05	752	218	218	1090	24	27	12.39	17	1.56
81	db/HUMAN/HOCOMOCOv11_full_HUMAN_mono_meme_format.meme	TBX1_HUMAN.H11MO.0.D		GGGYGGGYAGGGGTGGGMDD	2.76e-11	1.05e-08	1.37e-05	381	218	218	1090	3.94	77	35.32	163	14.95
82	db/HUMAN/HOCOMOCOv11_full_HUMAN_mono_meme_format.meme	VEZF1_HUMAN.H11MO.1.C		RRRRGGAGGGGR	1.3e-11	1.24e-08	1.61e-05	956	218	218	1090	3.21	141	64.68	434	39.82
83	db/HUMAN/HOCOMOCOv11_full_HUMAN_mono_meme_format.meme	FOXF1_HUMAN.H11MO.0.D		WTGTTTATTTW	5.17e-11	1.3e-08	1.7e-05	252	218	218	1090	2.2	52	23.85	82	7.52
84	db/HUMAN/HOCOMOCOv11_full_HUMAN_mono_meme_format.meme	ELF2_HUMAN.H11MO.0.C		RAVCCGGAAGTGR	4.08e-11	1.42e-08	1.85e-05	349	218	218	1090	1.01	99	45.41	250	22.94
85	db/HUMAN/HOCOMOCOv11_full_HUMAN_mono_meme_format.meme	WT1_HUMAN.H11MO.1.B		GWGGGAGGAGS	1.85e-11	1.48e-08	1.93e-05	801	218	218	1090	4.78	96	44.04	234	21.47
86	db/HUMAN/HOCOMOCOv11_full_HUMAN_mono_meme_format.meme	ATF1_HUMAN.H11MO.0.B		HRRTGACGYMA	1.05e-10	1.61e-08	2.09e-05	153	218	218	1090	1.66	36	16.51	40	3.67
87	db/HUMAN/HOCOMOCOv11_full_HUMAN_mono_meme_format.meme	FOXK1_HUMAN.H11MO.0.A		TGTTTMCHTT	3.74e-11	2.18e-08	2.83e-05	581	218	218	1090	1.75	75	34.4	157	14.4
88	db/HUMAN/HOCOMOCOv11_full_HUMAN_mono_meme_format.meme	THA_HUMAN.H11MO.0.C		RGGTCABYTSAGGTCAK	3.62e-11	2.63e-08	3.42e-05	727	218	218	1090	5.09	51	23.39	78	7.16
89	db/HUMAN/HOCOMOCOv11_full_HUMAN_mono_meme_format.meme	E2F3_HUMAN.H11MO.0.A		DDGGCGGGAAA	3.56e-11	2.75e-08	3.58e-05	774	218	218	1090	1.8	128	58.72	377	34.59
90	db/HUMAN/HOCOMOCOv11_full_HUMAN_mono_meme_format.meme	ELF3_HUMAN.H11MO.0.A		RAABVAGGAAGTRR	7.58e-11	2.89e-08	3.76e-05	382	218	218	1090	1.6	81	37.16	182	16.7
91	db/HUMAN/HOCOMOCOv11_full_HUMAN_mono_meme_format.meme	ZN281_HUMAN.H11MO.0.A		RGGWGGGGGAGGGGV	6.25e-11	3.06e-08	3.97e-05	489	218	218	1090	2.51	104	47.71	273	25.05
92	db/HUMAN/HOCOMOCOv11_full_HUMAN_mono_meme_format.meme	ZN394_HUMAN.H11MO.1.D		GAAWGGAAW	5.05e-11	3.71e-08	4.82e-05	735	218	218	1090	2.19	82	37.61	184	16.88
93	db/HUMAN/HOCOMOCOv11_full_HUMAN_mono_meme_format.meme	SP2_HUMAN.H11MO.0.A		GGSSVGGGGGCGGGGCCDGSGS	7.19e-11	3.72e-08	4.84e-05	518	218	218	1090	28.2	66	30.28	128	11.74
94	db/HUMAN/HOCOMOCOv11_full_HUMAN_mono_meme_format.meme	BACH2_HUMAN.H11MO.0.A		TGCTGAGTCAB	1.1e-10	4.05e-08	5.26e-05	369	218	218	1090	1.84	71	32.57	147	13.49
95	db/HUMAN/HOCOMOCOv11_full_HUMAN_mono_meme_format.meme	SMAD3_HUMAN.H11MO.0.B		SYCTSHCWSCWS	4.17e-11	4.51e-08	5.86e-05	1081	218	218	1090	4.84	89	40.83	210	19.27
96	db/HUMAN/HOCOMOCOv11_full_HUMAN_mono_meme_format.meme	KLF12_HUMAN.H11MO.0.C		VGGGGCGGGGC	1.22e-10	4.8e-08	6.24e-05	395	218	218	1090	1.18	102	46.79	268	24.59
97	db/HUMAN/HOCOMOCOv11_full_HUMAN_mono_meme_format.meme	TEAD4_HUMAN.H11MO.0.A		RCATTCCWGRVAK	1e-10	5.1e-08	6.63e-05	509	218	218	1090	1.94	75	34.4	161	14.77
98	db/HUMAN/HOCOMOCOv11_full_HUMAN_mono_meme_format.meme	FEV_HUMAN.H11MO.0.B		GCVGGAAGYG	6.59e-11	5.88e-08	7.65e-05	892	218	218	1090	2.74	91	41.74	220	20.18
99	db/HUMAN/HOCOMOCOv11_full_HUMAN_mono_meme_format.meme	SPI1_HUMAN.H11MO.0.A		RRAAAGAGGAAGTGRVD	2.21e-10	7.07e-08	9.19e-05	320	218	218	1090	1.67	76	34.86	168	15.41
100	db/HUMAN/HOCOMOCOv11_full_HUMAN_mono_meme_format.meme	ELF1_HUMAN.H11MO.0.A		VRACCCGGAAGTGS	3.97e-10	1.14e-07	0.000148	287	218	218	1090	1.61	67	30.73	138	12.66
101	db/HUMAN/HOCOMOCOv11_full_HUMAN_mono_meme_format.meme	TBX21_HUMAN.H11MO.0.A		GDGDRGGTGTGRV	2.7e-10	2.55e-07	0.000332	943	218	218	1090	2.27	119	54.59	347	31.83
102	db/HUMAN/HOCOMOCOv11_full_HUMAN_mono_meme_format.meme	PRDM1_HUMAN.H11MO.0.A		RAAAGTGAAAGTGR	6.53e-10	2.66e-07	0.000346	408	218	218	1090	2.4	67	30.73	140	12.84
103	db/HUMAN/HOCOMOCOv11_full_HUMAN_mono_meme_format.meme	ZFP82_HUMAN.H11MO.0.C		TTCCADTTCAYTAATTYTCTCTTC	9.15e-10	2.8e-07	0.000364	306	218	218	1090	3.98	42	19.27	61	5.6
104	db/HUMAN/HOCOMOCOv11_full_HUMAN_mono_meme_format.meme	ATF2_HUMAN.H11MO.0.B		RRTGABGTCAY	1.12e-09	2.85e-07	0.000371	255	218	218	1090	1.15	70	32.11	153	14.04
105	db/HUMAN/HOCOMOCOv11_full_HUMAN_mono_meme_format.meme	THB_HUMAN.H11MO.0.C		GRSSYSASVTSAGGTCA	9.54e-10	3.67e-07	0.000477	385	218	218	1090	2.99	64	29.36	131	12.02
106	db/HUMAN/HOCOMOCOv11_full_HUMAN_mono_meme_format.meme	MAZ_HUMAN.H11MO.1.A		RRGGGAGGGGS	7.99e-10	4.5e-07	0.000585	564	218	218	1090	1.87	120	55.05	358	32.84
107	db/HUMAN/HOCOMOCOv11_full_HUMAN_mono_meme_format.meme	ZN713_HUMAN.H11MO.0.D		RWAGAARAADGVSANGMAA	9.54e-10	4.52e-07	0.000588	474	218	218	1090	2.9	64	29.36	131	12.02
108	db/HUMAN/HOCOMOCOv11_full_HUMAN_mono_meme_format.meme	SP2_HUMAN.H11MO.1.B		RGGRGGCGGGGC	8.76e-10	4.71e-07	0.000612	537	218	218	1090	3.06	94	43.12	245	22.48
109	db/HUMAN/HOCOMOCOv11_full_HUMAN_mono_meme_format.meme	IRX2_HUMAN.H11MO.0.D		RCDKGKBDKGDCRKGTDVK	9.05e-10	6.2e-07	0.000806	685	218	218	1090	1.54	117	53.67	345	31.65
110	db/HUMAN/HOCOMOCOv11_full_HUMAN_mono_meme_format.meme	ZN394_HUMAN.H11MO.0.C		NRARWRGAAWNGAMWGRAAK	1.58e-09	9.88e-07	0.00128	626	218	218	1090	3.47	53	24.31	96	8.81
111	db/HUMAN/HOCOMOCOv11_full_HUMAN_mono_meme_format.meme	SALL4_HUMAN.H11MO.0.B		GSDGGGWGGG	1.34e-09	1.2e-06	0.00156	892	218	218	1090	3.49	127	58.26	394	36.15
112	db/HUMAN/HOCOMOCOv11_full_HUMAN_mono_meme_format.meme	NF2L2_HUMAN.H11MO.0.A		WWYTGCTGAGTCAT	1.02e-08	1.33e-06	0.00173	130	218	218	1090	2.15	35	16.06	48	4.4
113	db/HUMAN/HOCOMOCOv11_full_HUMAN_mono_meme_format.meme	TBX2_HUMAN.H11MO.0.D		TGVMWWCABAGGTGTGARRHGYSMC	1.05e-08	1.34e-06	0.00174	127	218	218	1090	8.6	22	10.09	17	1.56
114	db/HUMAN/HOCOMOCOv11_full_HUMAN_mono_meme_format.meme	PURA_HUMAN.H11MO.0.D		GGWRKKGGDGGGCVKGG	2.9e-09	2.05e-06	0.00266	705	218	218	1090	4.81	97	44.5	264	24.22
115	db/HUMAN/HOCOMOCOv11_full_HUMAN_mono_meme_format.meme	Z324A_HUMAN.H11MO.0.C		KVTCAAACCATCCTTKSCTKSCW	3.71e-09	2.46e-06	0.0032	663	218	218	1090	3.51	86	39.45	220	20.18
116	db/HUMAN/HOCOMOCOv11_full_HUMAN_mono_meme_format.meme	EHF_HUMAN.H11MO.0.B		VWACSAGGAAGTDVS	8.51e-09	2.71e-06	0.00353	319	218	218	1090	1.43	75	34.4	181	16.61
117	db/HUMAN/HOCOMOCOv11_full_HUMAN_mono_meme_format.meme	SPIB_HUMAN.H11MO.0.A		RRAAAGAGGAAGTGARA	1.13e-08	2.73e-06	0.00355	241	218	218	1090	5.1	36	16.51	51	4.68
118	db/HUMAN/HOCOMOCOv11_full_HUMAN_mono_meme_format.meme	ZN148_HUMAN.H11MO.0.D		KGRGKGGGGGAGGGG	5.07e-09	2.85e-06	0.00371	563	218	218	1090	14.2	69	31.65	156	14.31
119	db/HUMAN/HOCOMOCOv11_full_HUMAN_mono_meme_format.meme	FOXJ3_HUMAN.H11MO.1.B		TKKTTWWTGTTTA	1.57e-08	2.93e-06	0.00381	186	218	218	1090	1.64	48	22.02	88	8.07
120	db/HUMAN/HOCOMOCOv11_full_HUMAN_mono_meme_format.meme	IRF8_HUMAN.H11MO.0.B		RAAARRGGAASTGAAASTDR	1.19e-08	3.02e-06	0.00393	254	218	218	1090	1.07	73	33.49	175	16.06
121	db/HUMAN/HOCOMOCOv11_full_HUMAN_mono_meme_format.meme	GATA3_HUMAN.H11MO.0.A		RVAGATAAVAD	7.22e-09	3.47e-06	0.00452	481	218	218	1090	1.36	91	41.74	244	22.39
122	db/HUMAN/HOCOMOCOv11_full_HUMAN_mono_meme_format.meme	PROX1_HUMAN.H11MO.0.D		KGGKARGGCGKSKKGGG	4.7e-09	3.52e-06	0.00458	750	218	218	1090	3.53	107	49.08	310	28.44
123	db/HUMAN/HOCOMOCOv11_full_HUMAN_mono_meme_format.meme	SPIC_HUMAN.H11MO.0.D		KVDRRWGGGKDRG	4.95e-09	5.09e-06	0.00662	1029	218	218	1090	2.35	129	59.17	412	37.8
124	db/HUMAN/HOCOMOCOv11_full_HUMAN_mono_meme_format.meme	TEAD2_HUMAN.H11MO.0.D		HYACATTCCWGG	1.58e-08	5.17e-06	0.00673	328	218	218	1090	1.91	59	27.06	125	11.47
125	db/HUMAN/HOCOMOCOv11_full_HUMAN_mono_meme_format.meme	E2F1_HUMAN.H11MO.0.A		RRNKGGCGGGAARR	1.19e-08	5.33e-06	0.00693	447	218	218	1090	1.4	100	45.87	285	26.15
126	db/HUMAN/HOCOMOCOv11_full_HUMAN_mono_meme_format.meme	SMAD2_HUMAN.H11MO.0.A		TGTCTGNCWCCT	7.57e-09	5.63e-06	0.00732	744	218	218	1090	2.48	99	45.41	278	25.5
127	db/HUMAN/HOCOMOCOv11_full_HUMAN_mono_meme_format.meme	ZN250_HUMAN.H11MO.0.C		TACCATRCTGTTTTGRTTAC	5.34e-07	6.41e-06	0.00833	12	218	218	1090	24.1	8	3.67	0	0
128	db/HUMAN/HOCOMOCOv11_full_HUMAN_mono_meme_format.meme	MEF2D_HUMAN.H11MO.0.A		DKCTATTTTTAG	3.85e-08	6.46e-06	0.0084	168	218	218	1090	2.08	33	15.14	46	4.22
129	db/HUMAN/HOCOMOCOv11_full_HUMAN_mono_meme_format.meme	SOX2_HUMAN.H11MO.0.A		BBCCTTTGTYYYB	1.17e-08	7.26e-06	0.00944	623	218	218	1090	2.53	82	37.61	210	19.27
130	db/HUMAN/HOCOMOCOv11_full_HUMAN_mono_meme_format.meme	OSR2_HUMAN.H11MO.0.C		GBYSCWGCTNCTGYDG	1.14e-08	7.82e-06	0.0102	688	218	218	1090	5.85	68	31.19	156	14.31
131	db/HUMAN/HOCOMOCOv11_full_HUMAN_mono_meme_format.meme	TFDP1_HUMAN.H11MO.0.C		RRRRGGCGGGAARN	1.4e-08	7.9e-06	0.0103	565	218	218	1090	2.83	84	38.53	219	20.09
132	db/HUMAN/HOCOMOCOv11_full_HUMAN_mono_meme_format.meme	TEAD1_HUMAN.H11MO.0.A		RCATTCCWGSCW	1.78e-08	8.26e-06	0.0107	465	218	218	1090	2.6	58	26.61	122	11.19
133	db/HUMAN/HOCOMOCOv11_full_HUMAN_mono_meme_format.meme	GABPA_HUMAN.H11MO.0.A		GVVRCCGGAAGTGV	4.19e-08	9.89e-06	0.0129	236	218	218	1090	1.01	69	31.65	166	15.23
134	db/HUMAN/HOCOMOCOv11_full_HUMAN_mono_meme_format.meme	E2F4_HUMAN.H11MO.0.A		SRGGGCGGGAARD	2.93e-08	1.25e-05	0.0163	428	218	218	1090	1.53	91	41.74	252	23.12
135	db/HUMAN/HOCOMOCOv11_full_HUMAN_mono_meme_format.meme	LYL1_HUMAN.H11MO.0.A		CCAKCTGYTYYCTB	1.22e-08	1.28e-05	0.0166	1044	218	218	1090	1.5	171	78.44	640	58.72
136	db/HUMAN/HOCOMOCOv11_full_HUMAN_mono_meme_format.meme	SOX4_HUMAN.H11MO.0.B		BYCTTTGTYYYB	1.99e-08	1.31e-05	0.0171	659	218	218	1090	2.42	85	38.99	225	20.64
137	db/HUMAN/HOCOMOCOv11_full_HUMAN_mono_meme_format.meme	PATZ1_HUMAN.H11MO.1.C		AGGGAGGGG	1.63e-08	1.43e-05	0.0186	880	218	218	1090	2.8	124	56.88	396	36.33
138	db/HUMAN/HOCOMOCOv11_full_HUMAN_mono_meme_format.meme	SP1_HUMAN.H11MO.1.A		VGGGGGCGGGGCCK	4.12e-08	1.7e-05	0.0221	412	218	218	1090	1.5	95	43.58	271	24.86
139	db/HUMAN/HOCOMOCOv11_full_HUMAN_mono_meme_format.meme	KLF9_HUMAN.H11MO.0.C		GRRGKGGGCGTGGCC	7.27e-08	1.95e-05	0.0253	268	218	218	1090	3.09	56	25.69	121	11.1
140	db/HUMAN/HOCOMOCOv11_full_HUMAN_mono_meme_format.meme	SRBP1_HUMAN.H11MO.0.A		DGTSRGGTGAB	3.71e-08	2.59e-05	0.0336	697	218	218	1090	1.54	111	50.92	341	31.28
141	db/HUMAN/HOCOMOCOv11_full_HUMAN_mono_meme_format.meme	RXRA_HUMAN.H11MO.0.A		VRGDVRGNVARAGGTCARRG	3.15e-08	2.77e-05	0.036	879	218	218	1090	2.97	122	55.96	391	35.87
142	db/HUMAN/HOCOMOCOv11_full_HUMAN_mono_meme_format.meme	RXRB_HUMAN.H11MO.0.C		TSAGGTCASR	4.74e-08	2.82e-05	0.0367	596	218	218	1090	1.85	86	39.45	234	21.47
143	db/HUMAN/HOCOMOCOv11_full_HUMAN_mono_meme_format.meme	EGR4_HUMAN.H11MO.0.D		GGSGGYRGGGM	1.01e-07	3.97e-05	0.0516	393	218	218	1090	5.59	57	26.15	126	11.56
144	db/HUMAN/HOCOMOCOv11_full_HUMAN_mono_meme_format.meme	CREB5_HUMAN.H11MO.0.D		RRTGACGTMAT	1.74e-06	4.01e-05	0.0521	23	218	218	1090	1.13	14	6.42	9	0.83
145	db/HUMAN/HOCOMOCOv11_full_HUMAN_mono_meme_format.meme	RARA_HUMAN.H11MO.0.A		GGRRGRTSMRRAGKTCAAGG	9.11e-08	4.71e-05	0.0612	517	218	218	1090	9.47	41	18.81	72	6.61
146	db/HUMAN/HOCOMOCOv11_full_HUMAN_mono_meme_format.meme	FOXO1_HUMAN.H11MO.0.A		KBBYTGTTTHCN	6.39e-08	4.94e-05	0.0643	774	218	218	1090	1.65	108	49.54	331	30.37
147	db/HUMAN/HOCOMOCOv11_full_HUMAN_mono_meme_format.meme	STAT2_HUMAN.H11MO.0.A		RRGRAAAHGAAACTGAAAV	2.13e-07	5.7e-05	0.0741	268	218	218	1090	1.02	74	33.94	194	17.8
148	db/HUMAN/HOCOMOCOv11_full_HUMAN_mono_meme_format.meme	ZNF76_HUMAN.H11MO.0.C		RRKGCMTKCTGGGARWTGTAGT	2.09e-07	6.13e-05	0.0797	293	218	218	1090	1.03	79	36.24	214	19.63
149	db/HUMAN/HOCOMOCOv11_full_HUMAN_mono_meme_format.meme	ZN136_HUMAN.H11MO.0.C		TGCTGGRTATAGWATTCTTGGTTG	3.29e-06	6.59e-05	0.0856	20	218	218	1090	18.1	7	3.21	0	0
150	db/HUMAN/HOCOMOCOv11_full_HUMAN_mono_meme_format.meme	LEF1_HUMAN.H11MO.0.A		BCCTTTSWWNTBYH	8.77e-08	8.01e-05	0.104	914	218	218	1090	2.36	96	44.04	280	25.69
151	db/HUMAN/HOCOMOCOv11_full_HUMAN_mono_meme_format.meme	ATF3_HUMAN.H11MO.0.A		GGTSACGTGAB	6.49e-07	0.000108	0.141	167	218	218	1090	1.21	44	20.18	89	8.17
152	db/HUMAN/HOCOMOCOv11_full_HUMAN_mono_meme_format.meme	ZN554_HUMAN.H11MO.1.D		GCWGAGYCA	1.62e-07	0.000133	0.172	817	218	218	1090	8.89	41	18.81	74	6.79
153	db/HUMAN/HOCOMOCOv11_full_HUMAN_mono_meme_format.meme	NFAC1_HUMAN.H11MO.1.B		AATGGAAAAW	2.41e-07	0.000133	0.173	553	218	218	1090	2.18	81	37.16	223	20.46
154	db/HUMAN/HOCOMOCOv11_full_HUMAN_mono_meme_format.meme	ZNF41_HUMAN.H11MO.1.C		CACAAGGRARWV	2.67e-07	0.000162	0.211	608	218	218	1090	1.72	98	44.95	296	27.16
155	db/HUMAN/HOCOMOCOv11_full_HUMAN_mono_meme_format.meme	MAFK_HUMAN.H11MO.1.A		TGCTGAGTCAGCA	5.21e-07	0.000193	0.251	370	218	218	1090	1.03	91	41.74	270	24.77
156	db/HUMAN/HOCOMOCOv11_full_HUMAN_mono_meme_format.meme	MEF2B_HUMAN.H11MO.0.A		DKKKCTATTTTTRG	6.24e-07	0.000195	0.254	313	218	218	1090	1.97	47	21.56	99	9.08
157	db/HUMAN/HOCOMOCOv11_full_HUMAN_mono_meme_format.meme	AP2D_HUMAN.H11MO.0.D		CGCCYGVGGCSCGT	1.04e-06	0.000245	0.318	236	218	218	1090	1.37	62	28.44	156	14.31
158	db/HUMAN/HOCOMOCOv11_full_HUMAN_mono_meme_format.meme	ARNT2_HUMAN.H11MO.0.D		GNCGTGGSASRC	6.97e-07	0.000402	0.523	577	218	218	1090	1.9	94	43.12	285	26.15
159	db/HUMAN/HOCOMOCOv11_full_HUMAN_mono_meme_format.meme	ZN768_HUMAN.H11MO.0.C		GAGGCHCAGAGAGGTTAAGT	2.88e-06	0.000446	0.58	155	218	218	1090	9.28	24	11.01	33	3.03
160	db/HUMAN/HOCOMOCOv11_full_HUMAN_mono_meme_format.meme	CTCF_HUMAN.H11MO.0.A		YGGCCACCAGRKGGCRSYV	1.89e-06	0.000464	0.604	246	218	218	1090	81.8	15	6.88	11	1.01
161	db/HUMAN/HOCOMOCOv11_full_HUMAN_mono_meme_format.meme	Z354A_HUMAN.H11MO.0.C		RTTTARWYCATTTACATTTAATGT	2.39e-06	0.000486	0.632	203	218	218	1090	1.54	45	20.64	98	8.99
162	db/HUMAN/HOCOMOCOv11_full_HUMAN_mono_meme_format.meme	CREM_HUMAN.H11MO.0.C		CRVTGACGTCA	3.29e-06	0.00052	0.676	158	218	218	1090	23.6	7	3.21	0	0
163	db/HUMAN/HOCOMOCOv11_full_HUMAN_mono_meme_format.meme	IRF4_HUMAN.H11MO.0.A		RAAWGRGGAASTGAAASY	1.91e-06	0.000592	0.77	310	218	218	1090	1.21	73	33.49	203	18.62
164	db/HUMAN/HOCOMOCOv11_full_HUMAN_mono_meme_format.meme	SRBP2_HUMAN.H11MO.0.B		VSGTGGGGWGABG	6.98e-07	0.000607	0.789	869	218	218	1090	2.64	116	53.21	385	35.32
165	db/HUMAN/HOCOMOCOv11_full_HUMAN_mono_meme_format.meme	SRY_HUMAN.H11MO.0.B		YWTTGTTTH	1.53e-06	0.000706	0.918	461	218	218	1090	1.67	63	28.9	162	14.86
166	db/HUMAN/HOCOMOCOv11_full_HUMAN_mono_meme_format.meme	MEF2C_HUMAN.H11MO.0.A		DKCTATTTTTRGM	3.46e-06	0.000826	1.07	239	218	218	1090	1.28	55	25.23	136	12.48
167	db/HUMAN/HOCOMOCOv11_full_HUMAN_mono_meme_format.meme	PO3F3_HUMAN.H11MO.0.D		WWWAWTTATGCWWATTW	3.6e-06	0.000852	1.11	237	218	218	1090	1.06	62	28.44	163	14.95
168	db/HUMAN/HOCOMOCOv11_full_HUMAN_mono_meme_format.meme	BPTF_HUMAN.H11MO.0.D		KKTBTTGTKKKS	1.4e-06	0.000948	1.23	679	218	218	1090	2.45	69	31.65	185	16.97
169	db/HUMAN/HOCOMOCOv11_full_HUMAN_mono_meme_format.meme	DDIT3_HUMAN.H11MO.0.D		MTGATGHAAT	3.16e-06	0.000985	1.28	312	218	218	1090	7.75	17	7.8	16	1.47
170	db/HUMAN/HOCOMOCOv11_full_HUMAN_mono_meme_format.meme	HXC10_HUMAN.H11MO.0.D		WWWWWWWNNWTTTWATKRC	3.98e-06	0.00101	1.31	253	218	218	1090	1.65	48	22.02	111	10.18
171	db/HUMAN/HOCOMOCOv11_full_HUMAN_mono_meme_format.meme	ZN335_HUMAN.H11MO.1.A		YGCCTGW	1.83e-06	0.00109	1.41	596	218	218	1090	2.02	82	37.61	240	22.02
172	db/HUMAN/HOCOMOCOv11_full_HUMAN_mono_meme_format.meme	STAT1_HUMAN.H11MO.0.A		YCCVTTTCCHGGAAAWCHC	4.77e-06	0.00114	1.48	239	218	218	1090	1.2	59	27.06	153	14.04
173	db/HUMAN/HOCOMOCOv11_full_HUMAN_mono_meme_format.meme	NFAC4_HUMAN.H11MO.0.C		WGGAAAAYTW	2.13e-06	0.00123	1.6	580	218	218	1090	1.18	119	54.59	408	37.43
174	db/HUMAN/HOCOMOCOv11_full_HUMAN_mono_meme_format.meme	ZN322_HUMAN.H11MO.0.B		GWGCCTGSTACWSWGCCTGR	3.63e-06	0.0014	1.82	385	218	218	1090	1.04	92	42.2	288	26.42
175	db/HUMAN/HOCOMOCOv11_full_HUMAN_mono_meme_format.meme	COT2_HUMAN.H11MO.1.A		RGRGYCARAGGTCARVR	1.91e-06	0.00143	1.86	749	218	218	1090	6.44	45	20.64	97	8.9
176	db/HUMAN/HOCOMOCOv11_full_HUMAN_mono_meme_format.meme	JDP2_HUMAN.H11MO.0.D		BGATGACGTCAY	4.71e-05	0.00146	1.9	31	218	218	1090	2.03	12	5.5	10	0.92
177	db/HUMAN/HOCOMOCOv11_full_HUMAN_mono_meme_format.meme	FOXF2_HUMAN.H11MO.0.D		TGTTTACHTWD	7.03e-06	0.00169	2.19	240	218	218	1090	1.08	62	28.44	167	15.32
178	db/HUMAN/HOCOMOCOv11_full_HUMAN_mono_meme_format.meme	STAT4_HUMAN.H11MO.0.A		YTTCYYRGMAV	3.18e-06	0.00174	2.26	547	218	218	1090	4.27	36	16.51	69	6.33
179	db/HUMAN/HOCOMOCOv11_full_HUMAN_mono_meme_format.meme	ZF64A_HUMAN.H11MO.0.D		GGGGCCCGGGAMYCDG	3.51e-06	0.00176	2.29	502	218	218	1090	1.52	101	46.33	328	30.09
180	db/HUMAN/HOCOMOCOv11_full_HUMAN_mono_meme_format.meme	IRF2_HUMAN.H11MO.0.A		RAAAVHGAAAGTGAAASTRV	1.28e-05	0.00196	2.55	154	218	218	1090	1.04	45	20.64	106	9.72
181	db/HUMAN/HOCOMOCOv11_full_HUMAN_mono_meme_format.meme	MAFF_HUMAN.H11MO.0.B		TGCTGASTCAGCABTTTT	5.65e-06	0.00241	3.13	426	218	218	1090	1.46	73	33.49	210	19.27
182	db/HUMAN/HOCOMOCOv11_full_HUMAN_mono_meme_format.meme	SMAD4_HUMAN.H11MO.0.B		CWGTCTGDCACCT	4.28e-06	0.00242	3.15	567	218	218	1090	1.52	100	45.87	325	29.82
183	db/HUMAN/HOCOMOCOv11_full_HUMAN_mono_meme_format.meme	FOXD2_HUMAN.H11MO.0.D		WAWGTAAATRTTWWYTTAA	4.22e-05	0.00278	3.62	66	218	218	1090	1.11	23	10.55	38	3.49
184	db/HUMAN/HOCOMOCOv11_full_HUMAN_mono_meme_format.meme	NFIL3_HUMAN.H11MO.0.D		DRTTATGYAAB	1.19e-05	0.0028	3.64	236	218	218	1090	8.23	9	4.13	3	0.28
185	db/HUMAN/HOCOMOCOv11_full_HUMAN_mono_meme_format.meme	ATF2_HUMAN.H11MO.1.B		WDDWGATGATGTCATCWWTW	9.03e-05	0.00298	3.87	33	218	218	1090	2.24	11	5.05	9	0.83
186	db/HUMAN/HOCOMOCOv11_full_HUMAN_mono_meme_format.meme	SRF_HUMAN.H11MO.0.A		TTKCCWTWTWTGGBCWTD	1.76e-05	0.00354	4.6	201	218	218	1090	37.4	8	3.67	2	0.18
187	db/HUMAN/HOCOMOCOv11_full_HUMAN_mono_meme_format.meme	ANDR_HUMAN.H11MO.0.A		TGTTCTTKKYTGTTTRYW	1.09e-05	0.00358	4.66	329	218	218	1090	1.78	52	23.85	131	12.02
188	db/HUMAN/HOCOMOCOv11_full_HUMAN_mono_meme_format.meme	MXI1_HUMAN.H11MO.1.A		SCCACGTGSYB	8.36e-06	0.00401	5.22	481	218	218	1090	2.02	65	29.82	180	16.51
189	db/HUMAN/HOCOMOCOv11_full_HUMAN_mono_meme_format.meme	GATA2_HUMAN.H11MO.0.A		STGBNNNNNDVAGATAAGR	1.79e-05	0.00431	5.61	242	218	218	1090	1.39	51	23.39	130	11.93
190	db/HUMAN/HOCOMOCOv11_full_HUMAN_mono_meme_format.meme	HLF_HUMAN.H11MO.0.C		GRTTRYGTAAYMS	5.32e-05	0.00452	5.87	85	218	218	1090	2.65	15	6.88	17	1.56
191	db/HUMAN/HOCOMOCOv11_full_HUMAN_mono_meme_format.meme	MEF2A_HUMAN.H11MO.0.A		DKCTATTTTTRGM	1.83e-05	0.00453	5.89	249	218	218	1090	1.96	38	17.43	83	7.61
192	db/HUMAN/HOCOMOCOv11_full_HUMAN_mono_meme_format.meme	FOXD3_HUMAN.H11MO.0.D		KBTGTTTNCWTWRBH	7.05e-06	0.00469	6.09	666	218	218	1090	1.51	92	42.2	293	26.88
193	db/HUMAN/HOCOMOCOv11_full_HUMAN_mono_meme_format.meme	XBP1_HUMAN.H11MO.0.D		GSKGACGTGGC	1.14e-05	0.00477	6.2	421	218	218	1090	1.21	88	40.37	279	25.6
194	db/HUMAN/HOCOMOCOv11_full_HUMAN_mono_meme_format.meme	THA_HUMAN.H11MO.1.D		BTSAGGTCAS	9.42e-06	0.00518	6.73	551	218	218	1090	2.58	59	27.06	157	14.4
195	db/HUMAN/HOCOMOCOv11_full_HUMAN_mono_meme_format.meme	ANDR_HUMAN.H11MO.2.A		BTSTGTTCYYKB	8.27e-06	0.00588	7.65	713	218	218	1090	2.02	80	36.7	242	22.2
196	db/HUMAN/HOCOMOCOv11_full_HUMAN_mono_meme_format.meme	KLF14_HUMAN.H11MO.0.D		DRGKGGGCGTGGY	2.82e-05	0.006	7.8	213	218	218	1090	1.07	56	25.69	152	13.94
197	db/HUMAN/HOCOMOCOv11_full_HUMAN_mono_meme_format.meme	MAX_HUMAN.H11MO.0.A		VRGCACGTGG	1.79e-05	0.00622	8.08	348	218	218	1090	1.06	81	37.16	252	23.12
198	db/HUMAN/HOCOMOCOv11_full_HUMAN_mono_meme_format.meme	NFAC2_HUMAN.H11MO.0.B		TGGAAAAWY	1.18e-05	0.00644	8.37	548	218	218	1090	3.95	31	14.22	58	5.32
199	db/HUMAN/HOCOMOCOv11_full_HUMAN_mono_meme_format.meme	ZKSC1_HUMAN.H11MO.0.B		WGHRSMCCTACTRTGTGCH	3.3e-05	0.00675	8.77	205	218	218	1090	59.5	9	4.13	4	0.37
200	db/HUMAN/HOCOMOCOv11_full_HUMAN_mono_meme_format.meme	CTCFL_HUMAN.H11MO.0.A		GCCDSYAGGGGGCGCYV	2.02e-05	0.00701	9.12	348	218	218	1090	6640	6	2.75	0	0

## Sheet: Enhancers(no-p53)
Table S5. 492 TF motifs were identified on Enhno-p53 by MEME
rank	motif_DB	motif_ID	motif_alt_ID	consensus	p-value	adj_p-value	E-value	tests	FASTA_max	pos	neg	PWM_min	TP	%TP	FP	%FP
1	db/HUMAN/HOCOMOCOv11_full_HUMAN_mono_meme_format.meme	ZN770_HUMAN.H11MO.0.C		GGGAGGCYGAGGBRGGAGGATC	7.25e-367	6.96e-363	9.04e-360	9587	13830	13830	13830	4840	1365	9.87	35	0.25
2	db/HUMAN/HOCOMOCOv11_full_HUMAN_mono_meme_format.meme	ZN121_HUMAN.H11MO.0.C		CTGGGCAACABAGYRAGACC	4.62e-356	1.14e-352	1.48e-349	2459	13830	13830	13830	38.7	1359	9.83	42	0.3
3	db/HUMAN/HOCOMOCOv11_full_HUMAN_mono_meme_format.meme	BC11A_HUMAN.H11MO.0.A		RAAAGAGGAAGTGARAV	4.48e-342	7.72e-338	1.00e-334	17215	13830	13830	13830	2.32	7288	52.7	4070	29.43
4	db/HUMAN/HOCOMOCOv11_full_HUMAN_mono_meme_format.meme	IRF3_HUMAN.H11MO.0.B		RAAARGGAAAVDGAAASDGA	1.35e-330	1.68e-326	2.18e-323	12396	13830	13830	13830	4.71	5149	37.23	2308	16.69
5	db/HUMAN/HOCOMOCOv11_full_HUMAN_mono_meme_format.meme	ETV5_HUMAN.H11MO.0.C		RRRSAGGAARDGRV	6.65e-318	1.22e-313	1.59e-310	18397	13830	13830	13830	3.45	6346	45.89	3341	24.16
6	db/HUMAN/HOCOMOCOv11_full_HUMAN_mono_meme_format.meme	ZBT17_HUMAN.H11MO.0.A		SRRGGWGGGGGAGGGGMRR	5.52e-307	8.81e-303	1.15e-299	15969	13830	13830	13830	7.14	5928	42.86	3033	21.93
7	db/HUMAN/HOCOMOCOv11_full_HUMAN_mono_meme_format.meme	MAZ_HUMAN.H11MO.0.A		GGGGGAGGGGGDGRGRRRGRRG	1.08e-302	1.49e-298	1.94e-295	13835	13830	13830	13830	2.99	7185	51.95	4158	30.07
8	db/HUMAN/HOCOMOCOv11_full_HUMAN_mono_meme_format.meme	KLF15_HUMAN.H11MO.0.A		RGGGMGGRGVDGGGGGRGG	2.72e-299	2.88e-295	3.75e-292	10600	13830	13830	13830	1.99	6061	43.83	3179	22.99
9	db/HUMAN/HOCOMOCOv11_full_HUMAN_mono_meme_format.meme	STAT1_HUMAN.H11MO.1.A		RRRAAAADGAAASTRAAAV	6.56e-292	7.06e-288	9.18e-285	10753	13830	13830	13830	3.51	4755	34.38	2152	15.56
10	db/HUMAN/HOCOMOCOv11_full_HUMAN_mono_meme_format.meme	ERG_HUMAN.H11MO.0.A		RRRSAGGAAGYGG	9.12e-286	1.1e-281	1.43e-278	12071	13830	13830	13830	2.24	5593	40.44	2846	20.58
11	db/HUMAN/HOCOMOCOv11_full_HUMAN_mono_meme_format.meme	FLI1_HUMAN.H11MO.0.A		SRRGGMAGGAAGGRRRGR	2.53e-280	3.12e-276	4.05e-273	12326	13830	13830	13830	3.52	5373	38.85	2689	19.44
12	db/HUMAN/HOCOMOCOv11_full_HUMAN_mono_meme_format.meme	WT1_HUMAN.H11MO.0.C		RGGVGGGGGAGGRGGVGGRG	4.33e-276	4.48e-272	5.83e-269	10349	13830	13830	13830	1.12	6579	47.57	3738	27.03
13	db/HUMAN/HOCOMOCOv11_full_HUMAN_mono_meme_format.meme	VEZF1_HUMAN.H11MO.0.C		GGRRRRGRRGGAGGGGGRGRRR	3.21e-274	4.78e-270	6.21e-267	14914	13830	13830	13830	10.4	5552	40.14	2863	20.7
14	db/HUMAN/HOCOMOCOv11_full_HUMAN_mono_meme_format.meme	EGR2_HUMAN.H11MO.0.A		GRGRRKGWGKGGGHGGRG	2.83e-273	3.82e-269	4.97e-266	13503	13830	13830	13830	3.13	6400	46.28	3593	25.98
15	db/HUMAN/HOCOMOCOv11_full_HUMAN_mono_meme_format.meme	SP4_HUMAN.H11MO.0.A		SRGVARGRGGCGGRGCHDRR	4.94e-273	6.66e-269	8.66e-266	13468	13830	13830	13830	2.52	6743	48.76	3900	28.2
16	db/HUMAN/HOCOMOCOv11_full_HUMAN_mono_meme_format.meme	FLI1_HUMAN.H11MO.1.A		RRRCAGGAAGBRG	2.69e-257	3.04e-253	3.96e-250	11319	13830	13830	13830	1.96	5534	40.01	2925	21.15
17	db/HUMAN/HOCOMOCOv11_full_HUMAN_mono_meme_format.meme	ETS2_HUMAN.H11MO.0.B		RDVRGGAARVRRR	1.47e-251	2.72e-247	3.54e-244	18496	13830	13830	13830	2.35	7405	53.54	4623	33.43
18	db/HUMAN/HOCOMOCOv11_full_HUMAN_mono_meme_format.meme	ZN263_HUMAN.H11MO.0.A		GGGAGGAGGRRGRGGRGGRR	7.02e-251	8.11e-247	1.05e-243	11548	13830	13830	13830	2.28	6057	43.8	3402	24.6
19	db/HUMAN/HOCOMOCOv11_full_HUMAN_mono_meme_format.meme	E2F7_HUMAN.H11MO.0.B		GDGGCGGGAARDR	2.14e-249	2.99e-245	3.89e-242	13984	13830	13830	13830	1.62	7150	51.7	4395	31.78
20	db/HUMAN/HOCOMOCOv11_full_HUMAN_mono_meme_format.meme	PAX5_HUMAN.H11MO.0.A		SCSKGGGCARCVRAGCGWGAC	1.12e-247	8.02e-244	1.04e-240	7158	13830	13830	13830	103	1060	7.66	58	0.42
21	db/HUMAN/HOCOMOCOv11_full_HUMAN_mono_meme_format.meme	STAT2_HUMAN.H11MO.0.A		RRGRAAAHGAAACTGAAAV	2.34e-242	1.68e-238	2.19e-235	7183	13830	13830	13830	1.4	4467	32.3	2131	15.41
22	db/HUMAN/HOCOMOCOv11_full_HUMAN_mono_meme_format.meme	ZN770_HUMAN.H11MO.1.C		DGGAGGCYGRG	2.28e-242	1.87e-238	2.43e-235	8213	13830	13830	13830	25.3	2093	15.13	524	3.79
23	db/HUMAN/HOCOMOCOv11_full_HUMAN_mono_meme_format.meme	SP2_HUMAN.H11MO.1.B		RGGRGGCGGGGC	2.56e-242	2.73e-238	3.55e-235	10657	13830	13830	13830	1.78	5773	41.74	3199	23.13
24	db/HUMAN/HOCOMOCOv11_full_HUMAN_mono_meme_format.meme	ZN467_HUMAN.H11MO.0.C		GGGGAGGGGRRGGRGRRGGRRR	2.62e-241	2.69e-237	3.5e-234	10274	13830	13830	13830	8.87	4429	32.02	2106	15.23
25	db/HUMAN/HOCOMOCOv11_full_HUMAN_mono_meme_format.meme	ETV4_HUMAN.H11MO.0.B		VRCAGGAARBR	2.13e-241	3.6e-237	4.68e-234	16869	13830	13830	13830	2.75	5967	43.15	3371	24.37
26	db/HUMAN/HOCOMOCOv11_full_HUMAN_mono_meme_format.meme	KLF6_HUMAN.H11MO.0.A		GSRRGGGHGGGGMHGGGRV	1.21e-240	1.74e-236	2.26e-233	14375	13830	13830	13830	4.53	6091	44.04	3483	25.18
27	db/HUMAN/HOCOMOCOv11_full_HUMAN_mono_meme_format.meme	EGR1_HUMAN.H11MO.0.A		VDRDGCGKGGGYGGRRR	4.31e-240	5.68e-236	7.39e-233	13168	13830	13830	13830	2.38	6284	45.44	3656	26.44
28	db/HUMAN/HOCOMOCOv11_full_HUMAN_mono_meme_format.meme	FOXP1_HUMAN.H11MO.0.A		TBTGTTTMY	8.95e-240	1.2e-235	1.56e-232	13407	13830	13830	13830	1.56	6194	44.79	3578	25.87
29	db/HUMAN/HOCOMOCOv11_full_HUMAN_mono_meme_format.meme	SP4_HUMAN.H11MO.1.A		GRRRGGGGMGGGGCBK	3.81e-239	4.12e-235	5.35e-232	10794	13830	13830	13830	1.45	6292	45.5	3668	26.52
30	db/HUMAN/HOCOMOCOv11_full_HUMAN_mono_meme_format.meme	TBX15_HUMAN.H11MO.0.D		GGGGGGGGGGGGGTGGGDR	1.17e-238	1.3e-234	1.7e-231	11122	13830	13830	13830	7.02	4778	34.55	2392	17.3
31	db/HUMAN/HOCOMOCOv11_full_HUMAN_mono_meme_format.meme	ZN341_HUMAN.H11MO.0.C		GRGGRRRRGGRGRRGGAASAGC	1.81e-237	2.65e-233	3.44e-230	14652	13830	13830	13830	2.97	6984	50.5	4305	31.13
32	db/HUMAN/HOCOMOCOv11_full_HUMAN_mono_meme_format.meme	ETS1_HUMAN.H11MO.0.A		RRRCMGGAAGTGG	6.94e-237	6.19e-233	8.05e-230	8918	13830	13830	13830	1.51	4874	35.24	2477	17.91
33	db/HUMAN/HOCOMOCOv11_full_HUMAN_mono_meme_format.meme	ELF5_HUMAN.H11MO.0.A		VGRASSAGGAAGTRV	1.62e-236	1.57e-232	2.04e-229	9706	13830	13830	13830	1.63	5119	37.01	2678	19.36
34	db/HUMAN/HOCOMOCOv11_full_HUMAN_mono_meme_format.meme	TAF1_HUMAN.H11MO.0.A		RARRWGGCGGMGGMGR	2.98e-235	3.91e-231	5.09e-228	13122	13830	13830	13830	2.49	5601	40.5	3087	22.32
35	db/HUMAN/HOCOMOCOv11_full_HUMAN_mono_meme_format.meme	ZSC22_HUMAN.H11MO.0.C		RGKCWGAGGGMGGAGG	1.67e-230	1.68e-226	2.18e-223	10061	13830	13830	13830	1.44	5803	41.96	3284	23.75
36	db/HUMAN/HOCOMOCOv11_full_HUMAN_mono_meme_format.meme	KLF3_HUMAN.H11MO.0.B		GGRGVDGGGCGGGGCYGGG	3.26e-227	3.36e-223	4.37e-220	10310	13830	13830	13830	2.08	5595	40.46	3122	22.57
37	db/HUMAN/HOCOMOCOv11_full_HUMAN_mono_meme_format.meme	FOXG1_HUMAN.H11MO.0.D		DTTGTTTAYDTWTDTTT	1.26e-223	1.06e-219	1.38e-216	8421	13830	13830	13830	3.55	3615	26.14	1567	11.33
38	db/HUMAN/HOCOMOCOv11_full_HUMAN_mono_meme_format.meme	ETV2_HUMAN.H11MO.0.B		RRARRCAGGAARYRGS	8.1e-221	5.74e-217	7.46e-214	7087	13830	13830	13830	1.15	4497	32.52	2249	16.26
39	db/HUMAN/HOCOMOCOv11_full_HUMAN_mono_meme_format.meme	MAZ_HUMAN.H11MO.1.A		RRGGGAGGGGS	1.43e-220	1.6e-216	2.08e-213	11190	13830	13830	13830	5.01	4731	34.21	2437	17.62
40	db/HUMAN/HOCOMOCOv11_full_HUMAN_mono_meme_format.meme	ETV7_HUMAN.H11MO.0.D		VAGGAAR	1.18e-220	2.12e-216	2.75e-213	18004	13830	13830	13830	2.04	7316	52.9	4711	34.06
41	db/HUMAN/HOCOMOCOv11_full_HUMAN_mono_meme_format.meme	ETV6_HUMAN.H11MO.0.D		RCAGGAARK	1.95e-220	3.32e-216	4.32e-213	16990	13830	13830	13830	2.51	5985	43.28	3495	25.27
42	db/HUMAN/HOCOMOCOv11_full_HUMAN_mono_meme_format.meme	EGR2_HUMAN.H11MO.1.A		GRDGHGKGGGHGGRGG	1.54e-219	1.85e-215	2.41e-212	12079	13830	13830	13830	2.28	5934	42.91	3455	24.98
43	db/HUMAN/HOCOMOCOv11_full_HUMAN_mono_meme_format.meme	IRF1_HUMAN.H11MO.0.A		RAAANWGAAASTGAAASYRR	9.41e-218	6.3e-214	8.19e-211	6699	13830	13830	13830	2.23	3702	26.77	1654	11.96
44	db/HUMAN/HOCOMOCOv11_full_HUMAN_mono_meme_format.meme	PATZ1_HUMAN.H11MO.0.C		GGGGMGGGGGMKGGRRVGGVRG	1.31e-206	1.8e-202	2.34e-199	13693	13830	13830	13830	2.31	7046	50.95	4538	32.81
45	db/HUMAN/HOCOMOCOv11_full_HUMAN_mono_meme_format.meme	KLF5_HUMAN.H11MO.0.A		WGGGTGKGGCDGGG	1.52e-204	1.95e-200	2.53e-197	12839	13830	13830	13830	4.37	5008	36.21	2742	19.83
46	db/HUMAN/HOCOMOCOv11_full_HUMAN_mono_meme_format.meme	SP3_HUMAN.H11MO.0.B		SGVVGGGGGCGGGGCBRGSS	1.62e-200	2.04e-196	2.65e-193	12598	13830	13830	13830	1.24	7350	53.15	4863	35.16
47	db/HUMAN/HOCOMOCOv11_full_HUMAN_mono_meme_format.meme	FOSL1_HUMAN.H11MO.0.A		KRVTGAGTCAYH	7.14e-198	2.96e-194	3.84e-191	4139	13830	13830	13830	7.07	1619	11.71	373	2.7
48	db/HUMAN/HOCOMOCOv11_full_HUMAN_mono_meme_format.meme	FOSL2_HUMAN.H11MO.0.A		NDRTGAGTCAYH	4.31e-197	1.71e-193	2.22e-190	3955	13830	13830	13830	5.53	1697	12.27	416	3.01
49	db/HUMAN/HOCOMOCOv11_full_HUMAN_mono_meme_format.meme	CPEB1_HUMAN.H11MO.0.D		TTTTTATTYTTTTTTTT	9.49e-196	5.8e-192	7.54e-189	6118	13830	13830	13830	4.54	3145	22.74	1338	9.67
50	db/HUMAN/HOCOMOCOv11_full_HUMAN_mono_meme_format.meme	FOS_HUMAN.H11MO.0.A		VTGAGTCAB	8.52e-195	6.08e-191	7.9e-188	7136	13830	13830	13830	4.29	1882	13.61	524	3.79
51	db/HUMAN/HOCOMOCOv11_full_HUMAN_mono_meme_format.meme	ELF3_HUMAN.H11MO.0.A		RAABVAGGAAGTRR	4.1e-194	3.12e-190	4.06e-187	7618	13830	13830	13830	1.32	4396	31.79	2294	16.59
52	db/HUMAN/HOCOMOCOv11_full_HUMAN_mono_meme_format.meme	KLF1_HUMAN.H11MO.0.A		DGGGYGKGGCYGGG	3.55e-194	3.39e-190	4.41e-187	9548	13830	13830	13830	2.8	4608	33.32	2465	17.82
53	db/HUMAN/HOCOMOCOv11_full_HUMAN_mono_meme_format.meme	JUN_HUMAN.H11MO.0.A		DRTGAGTCAYH	7.87e-193	3.98e-189	5.17e-186	5060	13830	13830	13830	7.05	1484	10.73	315	2.28
54	db/HUMAN/HOCOMOCOv11_full_HUMAN_mono_meme_format.meme	SP2_HUMAN.H11MO.0.A		GGSSVGGGGGCGGGGCCDGSGS	2.14e-192	2.24e-188	2.91e-185	10484	13830	13830	13830	1.18	6402	46.29	4026	29.11
55	db/HUMAN/HOCOMOCOv11_full_HUMAN_mono_meme_format.meme	FOSB_HUMAN.H11MO.0.A		RTGAGTCAB	6.6e-192	5.27e-188	6.85e-185	7985	13830	13830	13830	5.02	1933	13.98	561	4.06
56	db/HUMAN/HOCOMOCOv11_full_HUMAN_mono_meme_format.meme	FUBP1_HUMAN.H11MO.0.D		TYGTNTTTTTTT	2.62e-191	2.61e-187	3.39e-184	9933	13830	13830	13830	2.46	4025	29.1	2014	14.56
57	db/HUMAN/HOCOMOCOv11_full_HUMAN_mono_meme_format.meme	ELF2_HUMAN.H11MO.0.C		RAVCCGGAAGTGR	7.25e-190	5.4e-186	7.03e-183	7452	13830	13830	13830	1.01	4804	34.74	2648	19.15
58	db/HUMAN/HOCOMOCOv11_full_HUMAN_mono_meme_format.meme	SOX10_HUMAN.H11MO.1.A		BBYCTTTGTTYYY	1.62e-189	2.92e-185	3.79e-182	17961	13830	13830	13830	2.51	6511	47.08	4143	29.96
59	db/HUMAN/HOCOMOCOv11_full_HUMAN_mono_meme_format.meme	JUND_HUMAN.H11MO.0.A		RRTGAGTCAYY	1.87e-186	1.04e-182	1.35e-179	5571	13830	13830	13830	9.08	1413	10.22	293	2.12
60	db/HUMAN/HOCOMOCOv11_full_HUMAN_mono_meme_format.meme	ZN281_HUMAN.H11MO.0.A		RGGWGGGGGAGGGGV	4.1e-185	3.91e-181	5.08e-178	9544	13830	13830	13830	2.22	5025	36.33	2858	20.67
61	db/HUMAN/HOCOMOCOv11_full_HUMAN_mono_meme_format.meme	KLF16_HUMAN.H11MO.0.D		GGGGGYGKGKBGGGGGGGG	1.99e-183	2.16e-179	2.81e-176	10868	13830	13830	13830	3.09	5325	38.5	3123	22.58
62	db/HUMAN/HOCOMOCOv11_full_HUMAN_mono_meme_format.meme	KLF4_HUMAN.H11MO.0.A		WGGGYGKGGC	2.89e-180	2.6e-176	3.38e-173	8982	13830	13830	13830	5.5	3305	23.9	1517	10.97
63	db/HUMAN/HOCOMOCOv11_full_HUMAN_mono_meme_format.meme	NFAT5_HUMAN.H11MO.0.D		RRRGGAARRDN	1.43e-178	2.61e-174	3.39e-171	18228	13830	13830	13830	2.33	6983	50.49	4651	33.63
64	db/HUMAN/HOCOMOCOv11_full_HUMAN_mono_meme_format.meme	WT1_HUMAN.H11MO.1.B		GWGGGAGGAGS	4.75e-178	7.43e-174	9.66e-171	15636	13830	13830	13830	2.89	6427	46.47	4136	29.91
65	db/HUMAN/HOCOMOCOv11_full_HUMAN_mono_meme_format.meme	JUNB_HUMAN.H11MO.0.A		DVTGAGTCABH	6.47e-175	4.02e-171	5.23e-168	6225	13830	13830	13830	6.88	1649	11.92	444	3.21
66	db/HUMAN/HOCOMOCOv11_full_HUMAN_mono_meme_format.meme	VEZF1_HUMAN.H11MO.1.C		RRRRGGAGGGGR	8.02e-170	1.52e-165	1.97e-162	18907	13830	13830	13830	6.2	5258	38.02	3143	22.73
67	db/HUMAN/HOCOMOCOv11_full_HUMAN_mono_meme_format.meme	E2F6_HUMAN.H11MO.0.A		DGGGCGGGARRVR	3.08e-168	4.02e-164	5.22e-161	13034	13830	13830	13830	1.3	7007	50.67	4741	34.28
68	db/HUMAN/HOCOMOCOv11_full_HUMAN_mono_meme_format.meme	PURA_HUMAN.H11MO.0.D		GGWRKKGGDGGGCVKGG	1.08e-166	1.48e-162	1.92e-159	13670	13830	13830	13830	2.28	6400	46.28	4183	30.25
69	db/HUMAN/HOCOMOCOv11_full_HUMAN_mono_meme_format.meme	TBX21_HUMAN.H11MO.0.A		GDGDRGGTGTGRV	1.49e-166	2.71e-162	3.53e-159	18217	13830	13830	13830	2.08	6633	47.96	4400	31.81
70	db/HUMAN/HOCOMOCOv11_full_HUMAN_mono_meme_format.meme	ELF1_HUMAN.H11MO.0.A		VRACCCGGAAGTGS	6.55e-166	4.06e-162	5.28e-159	6197	13830	13830	13830	1.07	3956	28.6	2083	15.06
71	db/HUMAN/HOCOMOCOv11_full_HUMAN_mono_meme_format.meme	NFAC1_HUMAN.H11MO.0.B		AWGGAAARWVWGAMW	8.73e-166	1.35e-161	1.76e-158	15457	13830	13830	13830	2.51	5256	38	3165	22.89
72	db/HUMAN/HOCOMOCOv11_full_HUMAN_mono_meme_format.meme	FOXJ3_HUMAN.H11MO.0.A		TTGTTTATKKTTW	3.23e-165	1.71e-161	2.22e-158	5290	13830	13830	13830	1.14	3445	24.91	1689	12.21
73	db/HUMAN/HOCOMOCOv11_full_HUMAN_mono_meme_format.meme	PRDM6_HUMAN.H11MO.0.C		RRRARGAAAAAAA	1.28e-162	1.83e-158	2.38e-155	14270	13830	13830	13830	3.26	5008	36.21	2970	21.48
74	db/HUMAN/HOCOMOCOv11_full_HUMAN_mono_meme_format.meme	SALL4_HUMAN.H11MO.0.B		GSDGGGWGGG	1.01e-161	1.74e-157	2.26e-154	17180	13830	13830	13830	2.96	7258	52.48	5025	36.33
75	db/HUMAN/HOCOMOCOv11_full_HUMAN_mono_meme_format.meme	SPI1_HUMAN.H11MO.0.A		RRAAAGAGGAAGTGRVD	5.84e-161	3.85e-157	5.01e-154	6589	13830	13830	13830	1.26	3928	28.4	2086	15.08
76	db/HUMAN/HOCOMOCOv11_full_HUMAN_mono_meme_format.meme	TBX1_HUMAN.H11MO.0.D		GGGYGGGYAGGGGTGGGMDD	8.59e-160	6.81e-156	8.85e-153	7926	13830	13830	13830	1.38	4744	34.3	2762	19.97
77	db/HUMAN/HOCOMOCOv11_full_HUMAN_mono_meme_format.meme	SP1_HUMAN.H11MO.0.A		VGGGGGCGGGGCCKGGGGGGGG	1.59e-154	7.68e-151	9.98e-148	4815	13830	13830	13830	1.64	3138	22.69	1507	10.9
78	db/HUMAN/HOCOMOCOv11_full_HUMAN_mono_meme_format.meme	SP1_HUMAN.H11MO.1.A		VGGGGGCGGGGCCK	1.87e-154	1.55e-150	2.01e-147	8271	13830	13830	13830	1.1	5055	36.55	3059	22.12
79	db/HUMAN/HOCOMOCOv11_full_HUMAN_mono_meme_format.meme	EHF_HUMAN.H11MO.0.B		VWACSAGGAAGTDVS	1.15e-153	6.75e-150	8.78e-147	5859	13830	13830	13830	1.09	3723	26.92	1961	14.18
80	db/HUMAN/HOCOMOCOv11_full_HUMAN_mono_meme_format.meme	ZFX_HUMAN.H11MO.1.A		DGVRGVVSAGGCCKVGG	3.75e-153	5.65e-149	7.35e-146	15053	13830	13830	13830	3.02	6272	45.35	4154	30.04
81	db/HUMAN/HOCOMOCOv11_full_HUMAN_mono_meme_format.meme	KLF12_HUMAN.H11MO.0.C		VGGGGCGGGGC	1.33e-152	1.05e-148	1.36e-145	7889	13830	13830	13830	1.7	4196	30.34	2347	16.97
82	db/HUMAN/HOCOMOCOv11_full_HUMAN_mono_meme_format.meme	GABPA_HUMAN.H11MO.0.A		GVVRCCGGAAGTGV	1.48e-150	7.78e-147	1.01e-143	5263	13830	13830	13830	1.03	3456	24.99	1768	12.78
83	db/HUMAN/HOCOMOCOv11_full_HUMAN_mono_meme_format.meme	E2F3_HUMAN.H11MO.0.A		DDGGCGGGAAA	5.6e-145	8.34e-141	1.08e-137	14892	13830	13830	13830	1.86	6281	45.42	4218	30.5
84	db/HUMAN/HOCOMOCOv11_full_HUMAN_mono_meme_format.meme	E2F4_HUMAN.H11MO.0.A		SRGGGCGGGAARD	4.28e-140	3.67e-136	4.77e-133	8586	13830	13830	13830	1.04	5196	37.57	3272	23.66
85	db/HUMAN/HOCOMOCOv11_full_HUMAN_mono_meme_format.meme	IRF2_HUMAN.H11MO.0.A		RAAAVHGAAAGTGAAASTRV	3.21e-139	1.39e-135	1.8e-132	4315	13830	13830	13830	1.08	2890	20.9	1393	10.07
86	db/HUMAN/HOCOMOCOv11_full_HUMAN_mono_meme_format.meme	ZFP28_HUMAN.H11MO.0.C		TTCTATTTCTTCTTGWGTCA	1.01e-138	4.26e-135	5.53e-132	4201	13830	13830	13830	1.12	2837	20.51	1356	9.8
87	db/HUMAN/HOCOMOCOv11_full_HUMAN_mono_meme_format.meme	ZN394_HUMAN.H11MO.0.C		NRARWRGAAWNGAMWGRAAK	2.67e-137	3.78e-133	4.91e-130	14165	13830	13830	13830	2.62	4683	33.86	2845	20.57
88	db/HUMAN/HOCOMOCOv11_full_HUMAN_mono_meme_format.meme	FOXO1_HUMAN.H11MO.0.A		KBBYTGTTTHCN	6.52e-136	9.86e-132	1.28e-128	15125	13830	13830	13830	1.72	5642	40.8	3697	26.73
89	db/HUMAN/HOCOMOCOv11_full_HUMAN_mono_meme_format.meme	PATZ1_HUMAN.H11MO.1.C		AGGGAGGGG	9.4e-136	1.63e-131	2.11e-128	17293	13830	13830	13830	3.32	6159	44.53	4170	30.15
90	db/HUMAN/HOCOMOCOv11_full_HUMAN_mono_meme_format.meme	IRF8_HUMAN.H11MO.0.B		RAAARRGGAASTGAAASTDR	2.36e-131	1.27e-127	1.65e-124	5372	13830	13830	13830	1.47	3003	21.71	1516	10.96
91	db/HUMAN/HOCOMOCOv11_full_HUMAN_mono_meme_format.meme	PROX1_HUMAN.H11MO.0.D		KGGKARGGCGKSKKGGG	1.2e-131	1.71e-127	2.22e-124	14256	13830	13830	13830	2.33	6061	43.83	4109	29.71
92	db/HUMAN/HOCOMOCOv11_full_HUMAN_mono_meme_format.meme	FOXK1_HUMAN.H11MO.0.A		TGTTTMCHTT	2.18e-131	2.69e-127	3.49e-124	12319	13830	13830	13830	1.5	5220	37.74	3351	24.23
93	db/HUMAN/HOCOMOCOv11_full_HUMAN_mono_meme_format.meme	SMAD3_HUMAN.H11MO.0.B		SYCTSHCWSCWS	4.85e-131	9.94e-127	1.29e-123	20482	13830	13830	13830	2.6	7221	52.21	5211	37.68
94	db/HUMAN/HOCOMOCOv11_full_HUMAN_mono_meme_format.meme	ZN148_HUMAN.H11MO.0.D		KGRGKGGGGGAGGGG	1.11e-128	1.18e-124	1.53e-121	10553	13830	13830	13830	5.25	4395	31.78	2654	19.19
95	db/HUMAN/HOCOMOCOv11_full_HUMAN_mono_meme_format.meme	TFDP1_HUMAN.H11MO.0.C		RRRRGGCGGGAARN	3.19e-128	3.51e-124	4.56e-121	10978	13830	13830	13830	1.06	6357	45.97	4409	31.88
96	db/HUMAN/HOCOMOCOv11_full_HUMAN_mono_meme_format.meme	RXRA_HUMAN.H11MO.0.A		VRGDVRGNVARAGGTCARRG	1.39e-126	2.32e-122	3.02e-119	16747	13830	13830	13830	2.81	6527	47.19	4581	33.12
97	db/HUMAN/HOCOMOCOv11_full_HUMAN_mono_meme_format.meme	FEV_HUMAN.H11MO.0.B		GCVGGAAGYG	4.65e-122	8.13e-118	1.06e-114	17480	13830	13830	13830	2.04	5804	41.97	3943	28.51
98	db/HUMAN/HOCOMOCOv11_full_HUMAN_mono_meme_format.meme	ETV1_HUMAN.H11MO.0.A		SRCCGGAAGYG	6.54e-120	4.18e-116	5.44e-113	6390	13830	13830	13830	1.02	3995	28.89	2373	17.16
99	db/HUMAN/HOCOMOCOv11_full_HUMAN_mono_meme_format.meme	SPIC_HUMAN.H11MO.0.D		KVDRRWGGGKDRG	3.29e-118	6.56e-114	8.53e-111	19956	13830	13830	13830	4.16	4325	31.27	2662	19.25
100	db/HUMAN/HOCOMOCOv11_full_HUMAN_mono_meme_format.meme	FOXJ2_HUMAN.H11MO.0.C		TGTTTRTTTW	3.16e-116	1.98e-112	2.58e-109	6271	13830	13830	13830	2.39	2718	19.65	1376	9.95
101	db/HUMAN/HOCOMOCOv11_full_HUMAN_mono_meme_format.meme	SPIB_HUMAN.H11MO.0.A		RRAAAGAGGAAGTGARA	8.24e-116	3.73e-112	4.85e-109	4523	13830	13830	13830	1.16	2840	20.54	1471	10.64
102	db/HUMAN/HOCOMOCOv11_full_HUMAN_mono_meme_format.meme	ANDR_HUMAN.H11MO.0.A		TGTTCTTKKYTGTTTRYW	5.66e-115	4.62e-111	6.01e-108	8166	13830	13830	13830	1.9	3609	26.1	2085	15.08
103	db/HUMAN/HOCOMOCOv11_full_HUMAN_mono_meme_format.meme	KLF9_HUMAN.H11MO.0.C		GRRGKGGGCGTGGCC	6.73e-114	3.56e-110	4.62e-107	5282	13830	13830	13830	1.53	3059	22.12	1651	11.94
104	db/HUMAN/HOCOMOCOv11_full_HUMAN_mono_meme_format.meme	BACH1_HUMAN.H11MO.0.A		TGCTGAGTCABSS	5.64e-112	4.49e-108	5.83e-105	7961	13830	13830	13830	1.02	4824	34.88	3137	22.68
105	db/HUMAN/HOCOMOCOv11_full_HUMAN_mono_meme_format.meme	ZN394_HUMAN.H11MO.1.D		GAAWGGAAW	2.6e-111	3.9e-107	5.07e-104	15024	13830	13830	13830	1.66	5957	43.07	4166	30.12
106	db/HUMAN/HOCOMOCOv11_full_HUMAN_mono_meme_format.meme	XBP1_HUMAN.H11MO.0.D		GSKGACGTGGC	3.35e-109	2.77e-105	3.61e-102	8287	13830	13830	13830	1.01	4981	36.02	3296	23.83
107	db/HUMAN/HOCOMOCOv11_full_HUMAN_mono_meme_format.meme	OSR2_HUMAN.H11MO.0.C		GBYSCWGCTNCTGYDG	1.39e-108	1.64e-104	2.14e-101	11787	13830	13830	13830	2.62	4390	31.74	2783	20.12
108	db/HUMAN/HOCOMOCOv11_full_HUMAN_mono_meme_format.meme	ARNT2_HUMAN.H11MO.0.D		GNCGTGGSASRC	2.05e-108	2.31e-104	3.01e-101	11276	13830	13830	13830	1.06	6420	46.42	4623	33.43
109	db/HUMAN/HOCOMOCOv11_full_HUMAN_mono_meme_format.meme	IRF4_HUMAN.H11MO.0.A		RAAWGRGGAASTGAAASY	1.12e-105	6.49e-102	8.43e-99	5815	13830	13830	13830	1.23	3345	24.19	1927	13.93
110	db/HUMAN/HOCOMOCOv11_full_HUMAN_mono_meme_format.meme	IRX2_HUMAN.H11MO.0.D		RCDKGKBDKGDCRKGTDVK	1.08e-105	1.4e-101	1.82e-98	12948	13830	13830	13830	1.71	5243	37.91	3557	25.72
111	db/HUMAN/HOCOMOCOv11_full_HUMAN_mono_meme_format.meme	Z324A_HUMAN.H11MO.0.C		KVTCAAACCATCCTTKSCTKSCW	4.43e-104	5.42e-100	7.04e-97	12238	13830	13830	13830	2.25	5022	36.31	3371	24.37
112	db/HUMAN/HOCOMOCOv11_full_HUMAN_mono_meme_format.meme	ZN713_HUMAN.H11MO.0.D		RWAGAARAADGVSANGMAA	4.08e-102	4.42e-98	5.74e-95	10825	13830	13830	13830	2.77	3759	27.18	2291	16.57
113	db/HUMAN/HOCOMOCOv11_full_HUMAN_mono_meme_format.meme	E2F1_HUMAN.H11MO.0.A		RRNKGGCGGGAARR	5.55e-102	4.82e-98	6.27e-95	8689	13830	13830	13830	1.03	5140	37.17	3493	25.26
114	db/HUMAN/HOCOMOCOv11_full_HUMAN_mono_meme_format.meme	SOX4_HUMAN.H11MO.0.B		BYCTTTGTYYYB	7.36e-101	1.01e-96	1.32e-93	13774	13830	13830	13830	1.58	6204	44.86	4482	32.41
115	db/HUMAN/HOCOMOCOv11_full_HUMAN_mono_meme_format.meme	FOXL1_HUMAN.H11MO.0.D		TKTTTGTTTRTTTAYWTTT	8.6e-98	7.73e-95	1e-91	898	13830	13830	13830	2.28	668	4.83	116	0.84
116	db/HUMAN/HOCOMOCOv11_full_HUMAN_mono_meme_format.meme	BATF_HUMAN.H11MO.1.A		DATGAYKCAAH	4.57e-97	2.78e-93	3.61e-90	6074	13830	13830	13830	2	2429	17.56	1257	9.09
117	db/HUMAN/HOCOMOCOv11_full_HUMAN_mono_meme_format.meme	FOXF1_HUMAN.H11MO.0.D		WTGTTTATTTW	2.92e-96	1.52e-92	1.97e-89	5197	13830	13830	13830	1.31	2950	21.33	1667	12.05
118	db/HUMAN/HOCOMOCOv11_full_HUMAN_mono_meme_format.meme	SOX2_HUMAN.H11MO.0.A		BBCCTTTGTYYYB	1.75e-95	2.3e-91	3e-88	13135	13830	13830	13830	2.07	5168	37.37	3570	25.81
119	db/HUMAN/HOCOMOCOv11_full_HUMAN_mono_meme_format.meme	ELK1_HUMAN.H11MO.0.B		RCCGGAAGTGV	4.39e-93	1.81e-89	2.35e-86	4114	13830	13830	13830	1.02	2642	19.1	1443	10.43
120	db/HUMAN/HOCOMOCOv11_full_HUMAN_mono_meme_format.meme	FOXD3_HUMAN.H11MO.0.D		KBTGTTTNCWTWRBH	2.97e-93	4.24e-89	5.51e-86	14250	13830	13830	13830	1.56	5431	39.27	3828	27.68
121	db/HUMAN/HOCOMOCOv11_full_HUMAN_mono_meme_format.meme	SRBP2_HUMAN.H11MO.0.B		VSGTGGGGWGABG	9.59e-91	1.59e-86	2.06e-83	16568	13830	13830	13830	2.72	5779	41.79	4171	30.16
122	db/HUMAN/HOCOMOCOv11_full_HUMAN_mono_meme_format.meme	KLF14_HUMAN.H11MO.0.D		DRGKGGGCGTGGY	5.66e-90	2.57e-86	3.35e-83	4544	13830	13830	13830	1.07	2839	20.53	1617	11.69
123	db/HUMAN/HOCOMOCOv11_full_HUMAN_mono_meme_format.meme	EGR4_HUMAN.H11MO.0.D		GGSGGYRGGGM	1.22e-89	8.98e-86	1.17e-82	7342	13830	13830	13830	1.32	4094	29.6	2665	19.27
124	db/HUMAN/HOCOMOCOv11_full_HUMAN_mono_meme_format.meme	BPTF_HUMAN.H11MO.0.D		KKTBTTGTKKKS	1.1e-89	1.51e-85	1.96e-82	13711	13830	13830	13830	2.79	4306	31.14	2849	20.6
125	db/HUMAN/HOCOMOCOv11_full_HUMAN_mono_meme_format.meme	MEF2D_HUMAN.H11MO.0.A		DKCTATTTTTAG	5.51e-89	2.38e-85	3.09e-82	4318	13830	13830	13830	1.75	2011	14.54	987	7.14
126	db/HUMAN/HOCOMOCOv11_full_HUMAN_mono_meme_format.meme	MITF_HUMAN.H11MO.0.A		TCACGTGACC	1.21e-88	3.82e-85	4.96e-82	3143	13830	13830	13830	1.06	2044	14.78	1013	7.32
127	db/HUMAN/HOCOMOCOv11_full_HUMAN_mono_meme_format.meme	ZFP82_HUMAN.H11MO.0.C		TTCCADTTCAYTAATTYTCTCTTC	6.75e-89	4.67e-85	6.07e-82	6915	13830	13830	13830	1.44	3734	27	2362	17.08
128	db/HUMAN/HOCOMOCOv11_full_HUMAN_mono_meme_format.meme	ATF3_HUMAN.H11MO.0.A		GGTSACGTGAB	3.8e-88	1.31e-84	1.7e-81	3452	13830	13830	13830	1.06	2179	15.76	1116	8.07
129	db/HUMAN/HOCOMOCOv11_full_HUMAN_mono_meme_format.meme	SRY_HUMAN.H11MO.0.B		YWTTGTTTH	1.76e-88	2.09e-84	2.71e-81	11842	13830	13830	13830	1.92	4100	29.65	2679	19.37
130	db/HUMAN/HOCOMOCOv11_full_HUMAN_mono_meme_format.meme	HMGA1_HUMAN.H11MO.0.D		NWATTTT	1.93e-88	2.16e-84	2.81e-81	11228	13830	13830	13830	1.59	4021	29.07	2611	18.88
131	db/HUMAN/HOCOMOCOv11_full_HUMAN_mono_meme_format.meme	LYL1_HUMAN.H11MO.0.A		CCAKCTGYTYYCTB	2.16e-86	4.16e-82	5.41e-79	19258	13830	13830	13830	1.53	8232	59.52	6602	47.74
132	db/HUMAN/HOCOMOCOv11_full_HUMAN_mono_meme_format.meme	IKZF1_HUMAN.H11MO.0.C		BTGGGARR	1.28e-82	2.22e-78	2.88e-75	17301	13830	13830	13830	3.49	4702	34	3257	23.55
133	db/HUMAN/HOCOMOCOv11_full_HUMAN_mono_meme_format.meme	FOXA1_HUMAN.H11MO.0.A		TGTTTACWYWGB	6.83e-82	3.77e-78	4.9e-75	5512	13830	13830	13830	1.11	3212	23.22	1974	14.27
134	db/HUMAN/HOCOMOCOv11_full_HUMAN_mono_meme_format.meme	OZF_HUMAN.H11MO.0.C		TTTTCATGGCTGMATARTATTCCA	3.87e-80	1.07e-77	1.39e-74	277	13830	13830	13830	4.97	269	1.95	1	0.01
135	db/HUMAN/HOCOMOCOv11_full_HUMAN_mono_meme_format.meme	ZN260_HUMAN.H11MO.0.C		TTTWTATGGCTGCATAGTATTCCA	1.37e-79	5.37e-77	6.98e-74	391	13830	13830	13830	35	284	2.05	4	0.03
136	db/HUMAN/HOCOMOCOv11_full_HUMAN_mono_meme_format.meme	GATA3_HUMAN.H11MO.0.A		RVAGATAAVAD	8.85e-81	9.37e-77	1.22e-73	10588	13830	13830	13830	1.19	5445	39.37	3950	28.56
137	db/HUMAN/HOCOMOCOv11_full_HUMAN_mono_meme_format.meme	ATF2_HUMAN.H11MO.0.B		RRTGABGTCAY	2.01e-80	1.03e-76	1.34e-73	5115	13830	13830	13830	1.26	2676	19.35	1547	11.19
138	db/HUMAN/HOCOMOCOv11_full_HUMAN_mono_meme_format.meme	TBX3_HUMAN.H11MO.0.C		DRAGGTGBSAR	1.18e-80	2.07e-76	2.69e-73	17573	13830	13830	13830	2.44	5702	41.23	4190	30.3
139	db/HUMAN/HOCOMOCOv11_full_HUMAN_mono_meme_format.meme	COT1_HUMAN.H11MO.0.C		GRGGKSARAGGTCAGGG	3.42e-80	4.57e-76	5.94e-73	13368	13830	13830	13830	2.12	5722	41.37	4213	30.46
140	db/HUMAN/HOCOMOCOv11_full_HUMAN_mono_meme_format.meme	SUH_HUMAN.H11MO.0.A		VSYSTGGGAAV	6.47e-80	9.41e-76	1.22e-72	14540	13830	13830	13830	1.66	6187	44.74	4654	33.65
141	db/HUMAN/HOCOMOCOv11_full_HUMAN_mono_meme_format.meme	MEF2B_HUMAN.H11MO.0.A		DKKKCTATTTTTRG	1.06e-78	8.66e-75	1.13e-71	8174	13830	13830	13830	1.82	3151	22.78	1946	14.07
142	db/HUMAN/HOCOMOCOv11_full_HUMAN_mono_meme_format.meme	PRDM1_HUMAN.H11MO.0.A		RAAAGTGAAAGTGR	6.28e-78	5.25e-74	6.82e-71	8351	13830	13830	13830	1.4	4154	30.04	2810	20.32
143	db/HUMAN/HOCOMOCOv11_full_HUMAN_mono_meme_format.meme	TFE3_HUMAN.H11MO.0.B		RGTCACGTGA	5.64e-77	1.45e-73	1.88e-70	2570	13830	13830	13830	1.01	1727	12.49	840	6.07
144	db/HUMAN/HOCOMOCOv11_full_HUMAN_mono_meme_format.meme	ZN563_HUMAN.H11MO.1.C		SHRGCAGCWSWG	9.92e-76	1.43e-71	1.86e-68	14393	13830	13830	13830	1.76	5894	42.62	4417	31.94
145	db/HUMAN/HOCOMOCOv11_full_HUMAN_mono_meme_format.meme	Z354A_HUMAN.H11MO.0.C		RTTTARWYCATTTACATTTAATGT	4.23e-75	2.25e-71	2.92e-68	5319	13830	13830	13830	1.12	3250	23.5	2055	14.86
146	db/HUMAN/HOCOMOCOv11_full_HUMAN_mono_meme_format.meme	RUNX2_HUMAN.H11MO.0.A		KGKYTGTGGTTTKK	9.12e-75	9.55e-71	1.24e-67	10474	13830	13830	13830	1.78	4288	31.01	2955	21.37
147	db/HUMAN/HOCOMOCOv11_full_HUMAN_mono_meme_format.meme	ZNF8_HUMAN.H11MO.0.C		TGTGGTATATCCATACAATGGA	1.44e-72	4.81e-70	6.26e-67	334	13830	13830	13830	12.9	250	1.81	2	0.01
148	db/HUMAN/HOCOMOCOv11_full_HUMAN_mono_meme_format.meme	SRBP1_HUMAN.H11MO.0.A		DGTSRGGTGAB	1.1e-73	1.44e-69	1.87e-66	13025	13830	13830	13830	1.12	6819	49.31	5324	38.5
149	db/HUMAN/HOCOMOCOv11_full_HUMAN_mono_meme_format.meme	RREB1_HUMAN.H11MO.0.D		DKGKKKGKGGKTGKTTTGGGKT	3.14e-72	1.5e-68	1.95e-65	4776	13830	13830	13830	1.13	2950	21.33	1826	13.2
150	db/HUMAN/HOCOMOCOv11_full_HUMAN_mono_meme_format.meme	FOXF2_HUMAN.H11MO.0.D		TGTTTACHTWD	3.93e-71	2.01e-67	2.61e-64	5115	13830	13830	13830	1.22	2796	20.22	1707	12.34
151	db/HUMAN/HOCOMOCOv11_full_HUMAN_mono_meme_format.meme	BACH2_HUMAN.H11MO.0.A		TGCTGAGTCAB	2.05e-70	1.27e-66	1.65e-63	6189	13830	13830	13830	1.04	3642	26.33	2426	17.54
152	db/HUMAN/HOCOMOCOv11_full_HUMAN_mono_meme_format.meme	FOXJ3_HUMAN.H11MO.1.B		TKKTTWWTGTTTA	4.82e-70	1.9e-66	2.47e-63	3931	13830	13830	13830	2.7	1881	13.6	991	7.17
153	db/HUMAN/HOCOMOCOv11_full_HUMAN_mono_meme_format.meme	FOXM1_HUMAN.H11MO.0.A		TGTTTRCTYWKB	6.14e-70	6.14e-66	7.99e-63	9998	13830	13830	13830	1.43	4329	31.3	3034	21.94
154	db/HUMAN/HOCOMOCOv11_full_HUMAN_mono_meme_format.meme	USF1_HUMAN.H11MO.0.A		RGTCACGTGRBS	3.37e-69	6.19e-66	8.05e-63	1838	13830	13830	13830	1.61	1049	7.58	407	2.94
155	db/HUMAN/HOCOMOCOv11_full_HUMAN_mono_meme_format.meme	ELK4_HUMAN.H11MO.0.A		SVCCGGAAGTGV	1.12e-68	4.38e-65	5.69e-62	3912	13830	13830	13830	1.06	2406	17.4	1408	10.18
156	db/HUMAN/HOCOMOCOv11_full_HUMAN_mono_meme_format.meme	MLX_HUMAN.H11MO.0.D		YGATCACGTGN	3.97e-66	4.87e-63	6.33e-60	1226	13830	13830	13830	1.13	884	6.39	314	2.27
157	db/HUMAN/HOCOMOCOv11_full_HUMAN_mono_meme_format.meme	FOXP2_HUMAN.H11MO.0.C		BTGTTTACH	5.19e-66	4.09e-62	5.31e-59	7875	13830	13830	13830	1.54	3116	22.53	2012	14.55
158	db/HUMAN/HOCOMOCOv11_full_HUMAN_mono_meme_format.meme	BMAL1_HUMAN.H11MO.0.A		KSCACGTGHSY	8.73e-66	4.5e-62	5.85e-59	5153	13830	13830	13830	3.61	1163	8.41	496	3.59
159	db/HUMAN/HOCOMOCOv11_full_HUMAN_mono_meme_format.meme	RARA_HUMAN.H11MO.0.A		GGRRGRTSMRRAGKTCAAGG	8.29e-66	7.72e-62	1e-58	9318	13830	13830	13830	3.31	3159	22.84	2050	14.82
160	db/HUMAN/HOCOMOCOv11_full_HUMAN_mono_meme_format.meme	MAX_HUMAN.H11MO.0.A		VRGCACGTGG	2.33e-65	1.52e-61	1.98e-58	6518	13830	13830	13830	1.08	3678	26.59	2500	18.08
161	db/HUMAN/HOCOMOCOv11_full_HUMAN_mono_meme_format.meme	MEF2C_HUMAN.H11MO.0.A		DKCTATTTTTRGM	7.29e-65	4.24e-61	5.52e-58	5821	13830	13830	13830	1.65	2505	18.11	1514	10.95
162	db/HUMAN/HOCOMOCOv11_full_HUMAN_mono_meme_format.meme	THA_HUMAN.H11MO.0.C		RGGTCABYTSAGGTCAK	3.39e-65	4.35e-61	5.66e-58	12858	13830	13830	13830	7.51	1309	9.46	599	4.33
163	db/HUMAN/HOCOMOCOv11_full_HUMAN_mono_meme_format.meme	ZN554_HUMAN.H11MO.1.D		GCWGAGYCA	1.42e-64	1.98e-60	2.57e-57	13922	13830	13830	13830	1.9	5591	40.43	4244	30.69
164	db/HUMAN/HOCOMOCOv11_full_HUMAN_mono_meme_format.meme	TEAD2_HUMAN.H11MO.0.D		HYACATTCCWGG	4.92e-64	2.73e-60	3.55e-57	5550	13830	13830	13830	1.15	3082	22.28	1999	14.45
165	db/HUMAN/HOCOMOCOv11_full_HUMAN_mono_meme_format.meme	ZSC31_HUMAN.H11MO.0.C		RGCAGCAGGGCARTTAKR	1.38e-63	1.19e-59	1.55e-56	8604	13830	13830	13830	1.11	4825	34.89	3543	25.62
166	db/HUMAN/HOCOMOCOv11_full_HUMAN_mono_meme_format.meme	ZF64A_HUMAN.H11MO.0.D		GGGGCCCGGGAMYCDG	1.88e-62	1.71e-58	2.23e-55	9119	13830	13830	13830	1.1	5111	36.96	3818	27.61
167	db/HUMAN/HOCOMOCOv11_full_HUMAN_mono_meme_format.meme	NFE2_HUMAN.H11MO.0.A		VVRTGACTCAGCA	4.68e-62	2.15e-58	2.79e-55	4588	13830	13830	13830	1.17	2589	18.72	1603	11.59
168	db/HUMAN/HOCOMOCOv11_full_HUMAN_mono_meme_format.meme	MAFK_HUMAN.H11MO.1.A		TGCTGAGTCAGCA	9.06e-62	5.87e-58	7.63e-55	6481	13830	13830	13830	1.04	3790	27.4	2630	19.02
169	db/HUMAN/HOCOMOCOv11_full_HUMAN_mono_meme_format.meme	PO3F3_HUMAN.H11MO.0.D		WWWAWTTATGCWWATTW	1.15e-61	8.39e-58	1.09e-54	7305	13830	13830	13830	1.57	3164	22.88	2088	15.1
170	db/HUMAN/HOCOMOCOv11_full_HUMAN_mono_meme_format.meme	MEF2A_HUMAN.H11MO.0.A		DKCTATTTTTRGM	3.5e-61	2.18e-57	2.83e-54	6220	13830	13830	13830	1.33	3110	22.49	2046	14.79
171	db/HUMAN/HOCOMOCOv11_full_HUMAN_mono_meme_format.meme	NR1D1_HUMAN.H11MO.0.B		RRRNMASTGGGTCAGDRDR	4.45e-61	6.79e-57	8.82e-54	15256	13830	13830	13830	1.09	8091	58.5	6727	48.64
172	db/HUMAN/HOCOMOCOv11_full_HUMAN_mono_meme_format.meme	HIF1A_HUMAN.H11MO.0.C		GDACGTGM	3.54e-60	1.44e-56	1.88e-53	4080	13830	13830	13830	1.06	2380	17.21	1446	10.46
173	db/HUMAN/HOCOMOCOv11_full_HUMAN_mono_meme_format.meme	ZNF76_HUMAN.H11MO.0.C		RRKGCMTKCTGGGARWTGTAGT	8.32e-60	4.32e-56	5.61e-53	5189	13830	13830	13830	1.37	2827	20.44	1818	13.15
174	db/HUMAN/HOCOMOCOv11_full_HUMAN_mono_meme_format.meme	RXRB_HUMAN.H11MO.0.C		TSAGGTCASR	6.31e-60	6.41e-56	8.33e-53	10149	13830	13830	13830	2.04	3332	24.09	2247	16.25
175	db/HUMAN/HOCOMOCOv11_full_HUMAN_mono_meme_format.meme	USF2_HUMAN.H11MO.0.A		GGGTCACGTGRBSVSSSSB	4.53e-59	9.44e-56	1.23e-52	2084	13830	13830	13830	1.06	1379	9.97	679	4.91
176	db/HUMAN/HOCOMOCOv11_full_HUMAN_mono_meme_format.meme	CREB1_HUMAN.H11MO.0.A		NRRTGACGTMA	5.32e-59	1.46e-55	1.89e-52	2738	13830	13830	13830	1.03	1725	12.47	937	6.78
177	db/HUMAN/HOCOMOCOv11_full_HUMAN_mono_meme_format.meme	LEF1_HUMAN.H11MO.0.A		BCCTTTSWWNTBYH	7.95e-59	1.46e-54	1.9e-51	18407	13830	13830	13830	2.2	5333	38.56	4063	29.38
178	db/HUMAN/HOCOMOCOv11_full_HUMAN_mono_meme_format.meme	ATF1_HUMAN.H11MO.0.B		HRRTGACGYMA	4.55e-58	1.61e-54	2.09e-51	3526	13830	13830	13830	1.22	1775	12.83	981	7.09
179	db/HUMAN/HOCOMOCOv11_full_HUMAN_mono_meme_format.meme	ZN263_HUMAN.H11MO.1.A		SRGGGAGGASG	5.16e-58	3.93e-54	5.11e-51	7617	13830	13830	13830	2.48	3235	23.39	2180	15.76
180	db/HUMAN/HOCOMOCOv11_full_HUMAN_mono_meme_format.meme	AP2D_HUMAN.H11MO.0.D		CGCCYGVGGCSCGT	1.85e-57	8.33e-54	1.08e-50	4506	13830	13830	13830	1.12	2666	19.28	1702	12.31
181	db/HUMAN/HOCOMOCOv11_full_HUMAN_mono_meme_format.meme	FOXA2_HUMAN.H11MO.0.A		TGTTTACWYWGB	1.43e-55	7.03e-52	9.14e-49	4910	13830	13830	13830	1.17	2710	19.6	1754	12.68
182	db/HUMAN/HOCOMOCOv11_full_HUMAN_mono_meme_format.meme	ITF2_HUMAN.H11MO.0.C		DGCAGSTGKS	5.54e-56	8.3e-52	1.08e-48	14986	13830	13830	13830	1.9	5872	42.46	4604	33.29
183	db/HUMAN/HOCOMOCOv11_full_HUMAN_mono_meme_format.meme	MXI1_HUMAN.H11MO.1.A		SCCACGTGSYB	1.14e-55	9.76e-52	1.27e-48	8554	13830	13830	13830	1.1	4611	33.34	3428	24.79
184	db/HUMAN/HOCOMOCOv11_full_HUMAN_mono_meme_format.meme	ZN554_HUMAN.H11MO.0.C		GCWGAGYCANGTRGDKKRCT	2.79e-55	2.85e-51	3.71e-48	10207	13830	13830	13830	1.36	5029	36.36	3818	27.61
185	db/HUMAN/HOCOMOCOv11_full_HUMAN_mono_meme_format.meme	PITX2_HUMAN.H11MO.0.D		TKGGATTAVH	7.62e-55	5.41e-51	7.04e-48	7110	13830	13830	13830	3.44	1303	9.42	646	4.67
186	db/HUMAN/HOCOMOCOv11_full_HUMAN_mono_meme_format.meme	HEY1_HUMAN.H11MO.0.D		KGRCACGTGBCK	3.34e-54	6.91e-51	8.99e-48	2067	13830	13830	13830	1.02	1364	9.86	694	5.02
187	db/HUMAN/HOCOMOCOv11_full_HUMAN_mono_meme_format.meme	MXI1_HUMAN.H11MO.0.A		VCACGTGGSNGSBGS	1.24e-54	1.04e-50	1.35e-47	8327	13830	13830	13830	1.26	4229	30.58	3091	22.35
188	db/HUMAN/HOCOMOCOv11_full_HUMAN_mono_meme_format.meme	ZN219_HUMAN.H11MO.0.D		GDGGGGGGYGGA	1.11e-54	1.12e-50	1.45e-47	10054	13830	13830	13830	1.25	5312	38.41	4089	29.57
189	db/HUMAN/HOCOMOCOv11_full_HUMAN_mono_meme_format.meme	MYC_HUMAN.H11MO.0.A		RCCACGTGCTB	1.85e-53	8.23e-50	1.07e-46	4448	13830	13830	13830	1.14	2486	17.98	1584	11.45
190	db/HUMAN/HOCOMOCOv11_full_HUMAN_mono_meme_format.meme	BHE40_HUMAN.H11MO.0.A		DGCACGTGAS	4.25e-53	1.6e-49	2.08e-46	3776	13830	13830	13830	1.87	1450	10.48	764	5.52
191	db/HUMAN/HOCOMOCOv11_full_HUMAN_mono_meme_format.meme	MAF_HUMAN.H11MO.0.A		VAAWBTGCTGASTHWGCMD	5.22e-53	4.44e-49	5.78e-46	8512	13830	13830	13830	1.27	4143	29.96	3030	21.91
192	db/HUMAN/HOCOMOCOv11_full_HUMAN_mono_meme_format.meme	NF2L2_HUMAN.H11MO.0.A		WWYTGCTGAGTCAT	1.45e-51	3.19e-48	4.15e-45	2201	13830	13830	13830	1.41	1257	9.09	630	4.56
193	db/HUMAN/HOCOMOCOv11_full_HUMAN_mono_meme_format.meme	RARA_HUMAN.H11MO.1.A		VAGGTCAGRG	8.68e-52	1.18e-47	1.53e-44	13553	13830	13830	13830	2.26	5043	36.46	3870	27.98
194	db/HUMAN/HOCOMOCOv11_full_HUMAN_mono_meme_format.meme	MAFG_HUMAN.H11MO.1.A		TGCTGAGT	1.39e-51	1.92e-47	2.5e-44	13793	13830	13830	13830	1.05	7289	52.7	6037	43.65
195	db/HUMAN/HOCOMOCOv11_full_HUMAN_mono_meme_format.meme	SMAD2_HUMAN.H11MO.0.A		TGTCTGNCWCCT	2.36e-51	3.16e-47	4.11e-44	13389	13830	13830	13830	1.33	6303	45.57	5073	36.68
196	db/HUMAN/HOCOMOCOv11_full_HUMAN_mono_meme_format.meme	MAFA_HUMAN.H11MO.0.D		STGCTGACBMYGCAGYHTYCV	2.3e-50	1.98e-46	2.57e-43	8616	13830	13830	13830	1.06	4872	35.23	3727	26.95
197	db/HUMAN/HOCOMOCOv11_full_HUMAN_mono_meme_format.meme	PTF1A_HUMAN.H11MO.0.B		SCAGCTGBYBBYBYYCHC	2.24e-50	2.52e-46	3.28e-43	11279	13830	13830	13830	2.06	4578	33.1	3455	24.98
198	db/HUMAN/HOCOMOCOv11_full_HUMAN_mono_meme_format.meme	SPDEF_HUMAN.H11MO.0.D		RWCCMGGAWGWAGT	5.4e-50	2.82e-46	3.66e-43	5217	13830	13830	13830	1.26	2606	18.84	1713	12.39
199	db/HUMAN/HOCOMOCOv11_full_HUMAN_mono_meme_format.meme	EPAS1_HUMAN.H11MO.0.B		VTACGTGMC	1.1e-49	2.84e-46	3.7e-43	2583	13830	13830	13830	1.03	1613	11.66	909	6.57
200	db/HUMAN/HOCOMOCOv11_full_HUMAN_mono_meme_format.meme	COT2_HUMAN.H11MO.1.A		RGRGYCARAGGTCARVR	4e-50	5.32e-46	6.91e-43	13305	13830	13830	13830	2.01	5075	36.7	3919	28.34
201	db/HUMAN/HOCOMOCOv11_full_HUMAN_mono_meme_format.meme	ELK3_HUMAN.H11MO.0.D		VMCHGGAARTSC	2.63e-49	1.12e-45	1.46e-42	4269	13830	13830	13830	1.04	2548	18.42	1670	12.08
202	db/HUMAN/HOCOMOCOv11_full_HUMAN_mono_meme_format.meme	MYCN_HUMAN.H11MO.0.A		RGCCACGTGSDS	2.74e-49	1.27e-45	1.65e-42	4643	13830	13830	13830	1.34	2307	16.68	1469	10.62
203	db/HUMAN/HOCOMOCOv11_full_HUMAN_mono_meme_format.meme	ZN322_HUMAN.H11MO.0.B		GWGCCTGSTACWSWGCCTGR	4.99e-49	3.25e-45	4.22e-42	6504	13830	13830	13830	1.08	3769	27.25	2735	19.78
204	db/HUMAN/HOCOMOCOv11_full_HUMAN_mono_meme_format.meme	IRF7_HUMAN.H11MO.0.C		GAAASYGAAA	5.04e-49	5.14e-45	6.68e-42	10194	13830	13830	13830	1.03	5644	40.81	4469	32.31
205	db/HUMAN/HOCOMOCOv11_full_HUMAN_mono_meme_format.meme	FOXO3_HUMAN.H11MO.0.B		BYTGTTTACH	1.46e-48	9.98e-45	1.3e-41	6819	13830	13830	13830	1.05	3816	27.59	2782	20.12
206	db/HUMAN/HOCOMOCOv11_full_HUMAN_mono_meme_format.meme	RARB_HUMAN.H11MO.0.D		SAGGTCAVVVV	5.54e-48	3.84e-44	4.99e-41	6931	13830	13830	13830	4.29	2287	16.54	1463	10.58
207	db/HUMAN/HOCOMOCOv11_full_HUMAN_mono_meme_format.meme	ZBTB6_HUMAN.H11MO.0.C		GGWGMTGGAGCCD	3.01e-47	2.35e-43	3.05e-40	7800	13830	13830	13830	1.09	4264	30.83	3202	23.15
208	db/HUMAN/HOCOMOCOv11_full_HUMAN_mono_meme_format.meme	ANDR_HUMAN.H11MO.2.A		BTSTGTTCYYKB	2.43e-47	3.1e-43	4.03e-40	12761	13830	13830	13830	1.96	4229	30.58	3169	22.91
209	db/HUMAN/HOCOMOCOv11_full_HUMAN_mono_meme_format.meme	BHE23_HUMAN.H11MO.0.D		RRSRTRTGKTDB	3.53e-47	4.65e-43	6.04e-40	13169	13830	13830	13830	1.15	6071	43.9	4901	35.44
210	db/HUMAN/HOCOMOCOv11_full_HUMAN_mono_meme_format.meme	TEAD1_HUMAN.H11MO.0.A		RCATTCCWGSCW	8.96e-47	6.47e-43	8.41e-40	7214	13830	13830	13830	1.03	4087	29.55	3046	22.02
211	db/HUMAN/HOCOMOCOv11_full_HUMAN_mono_meme_format.meme	OLIG2_HUMAN.H11MO.0.B		CCAKCTGYTYYYYWBCHB	6.8e-46	8.38e-42	1.09e-38	12320	13830	13830	13830	1.91	4648	33.61	3571	25.82
212	db/HUMAN/HOCOMOCOv11_full_HUMAN_mono_meme_format.meme	MAFF_HUMAN.H11MO.0.B		TGCTGASTCAGCABTTTT	1.27e-45	9.56e-42	1.24e-38	7541	13830	13830	13830	1.36	3486	25.21	2518	18.21
213	db/HUMAN/HOCOMOCOv11_full_HUMAN_mono_meme_format.meme	RUNX1_HUMAN.H11MO.0.A		BYTGTGGTTWB	1.4e-45	1.01e-41	1.31e-38	7184	13830	13830	13830	1.16	3755	27.15	2759	19.95
214	db/HUMAN/HOCOMOCOv11_full_HUMAN_mono_meme_format.meme	ZN335_HUMAN.H11MO.0.A		RGCTGYCYNBVSCKMTGCCTGW	1.82e-45	1.16e-41	1.51e-38	6404	13830	13830	13830	1.13	3650	26.39	2666	19.28
215	db/HUMAN/HOCOMOCOv11_full_HUMAN_mono_meme_format.meme	TEAD4_HUMAN.H11MO.0.A		RCATTCCWGRVAK	2.29e-45	1.84e-41	2.39e-38	8009	13830	13830	13830	2.7	1972	14.26	1225	8.86
216	db/HUMAN/HOCOMOCOv11_full_HUMAN_mono_meme_format.meme	NF2L1_HUMAN.H11MO.0.C		HGTCATN	2.56e-45	2.04e-41	2.65e-38	7951	13830	13830	13830	1.49	2392	17.3	1573	11.37
217	db/HUMAN/HOCOMOCOv11_full_HUMAN_mono_meme_format.meme	HXC10_HUMAN.H11MO.0.D		WWWWWWWNNWTTTWATKRC	3.88e-45	2.78e-41	3.61e-38	7169	13830	13830	13830	1.5	3251	23.51	2315	16.74
218	db/HUMAN/HOCOMOCOv11_full_HUMAN_mono_meme_format.meme	THB_HUMAN.H11MO.0.C		GRSSYSASVTSAGGTCA	7.91e-44	5.11e-40	6.64e-37	6456	13830	13830	13830	4.44	1722	12.45	1035	7.48
219	db/HUMAN/HOCOMOCOv11_full_HUMAN_mono_meme_format.meme	ZN768_HUMAN.H11MO.0.C		GAGGCHCAGAGAGGTTAAGT	2.34e-43	5.96e-40	7.75e-37	2544	13830	13830	13830	1.65	1364	9.86	758	5.48
220	db/HUMAN/HOCOMOCOv11_full_HUMAN_mono_meme_format.meme	ARI3A_HUMAN.H11MO.0.D		RATTAAWBRRWATCAAAWTWWA	2.3e-43	7.37e-40	9.59e-37	3206	13830	13830	13830	1.07	1965	14.21	1235	8.93
221	db/HUMAN/HOCOMOCOv11_full_HUMAN_mono_meme_format.meme	ARNT_HUMAN.H11MO.0.B		STACGTGMC	2.59e-43	7.67e-40	9.97e-37	2964	13830	13830	13830	1.01	1828	13.22	1124	8.13
222	db/HUMAN/HOCOMOCOv11_full_HUMAN_mono_meme_format.meme	CR3L2_HUMAN.H11MO.0.D		TGATGACGTGGCA	6.82e-43	9.45e-40	1.23e-36	1385	13830	13830	13830	1.08	908	6.57	425	3.07
223	db/HUMAN/HOCOMOCOv11_full_HUMAN_mono_meme_format.meme	E2F4_HUMAN.H11MO.1.A		GGCGGGAADTTBNR	2.08e-43	1.36e-39	1.76e-36	6513	13830	13830	13830	1.02	3733	26.99	2763	19.98
224	db/HUMAN/HOCOMOCOv11_full_HUMAN_mono_meme_format.meme	JDP2_HUMAN.H11MO.0.D		BGATGACGTCAY	3.26e-41	1.91e-38	2.49e-35	587	13830	13830	13830	1.21	421	3.04	120	0.87
225	db/HUMAN/HOCOMOCOv11_full_HUMAN_mono_meme_format.meme	THAP1_HUMAN.H11MO.0.C		SGCCGCCATSTYGGSYBCGGGC	2.4e-42	2.18e-38	2.83e-35	9097	13830	13830	13830	1.17	4983	36.03	3927	28.39
226	db/HUMAN/HOCOMOCOv11_full_HUMAN_mono_meme_format.meme	TFE2_HUMAN.H11MO.0.A		SMCAGCTGCWB	1.09e-41	8.29e-38	1.08e-34	7587	13830	13830	13830	1.33	3974	28.73	3001	21.7
227	db/HUMAN/HOCOMOCOv11_full_HUMAN_mono_meme_format.meme	ZN250_HUMAN.H11MO.0.C		TACCATRCTGTTTTGRTTAC	7.52e-40	1.6e-37	2.08e-34	213	13830	13830	13830	11.4	154	1.11	5	0.04
228	db/HUMAN/HOCOMOCOv11_full_HUMAN_mono_meme_format.meme	BHA15_HUMAN.H11MO.0.B		SSAGCAGCTGG	2.28e-41	1.9e-37	2.47e-34	8335	13830	13830	13830	4.86	2081	15.05	1347	9.74
229	db/HUMAN/HOCOMOCOv11_full_HUMAN_mono_meme_format.meme	TBX2_HUMAN.H11MO.0.D		TGVMWWCABAGGTGTGARRHGYSMC	1.75e-40	3.15e-37	4.09e-34	1802	13830	13830	13830	6.66	584	4.22	219	1.58
230	db/HUMAN/HOCOMOCOv11_full_HUMAN_mono_meme_format.meme	TAL1_HUMAN.H11MO.1.A		VARSAARCAGVTGKB	2.86e-41	3.65e-37	4.75e-34	12757	13830	13830	13830	1.9	4725	34.16	3699	26.75
231	db/HUMAN/HOCOMOCOv11_full_HUMAN_mono_meme_format.meme	SMCA5_HUMAN.H11MO.0.C		GAATBGAATGGAAWC	6.59e-41	4.03e-37	5.24e-34	6114	13830	13830	13830	1.04	3475	25.13	2559	18.5
232	db/HUMAN/HOCOMOCOv11_full_HUMAN_mono_meme_format.meme	PTF1A_HUMAN.H11MO.1.B		RGCAGCTGG	5.61e-41	6.8e-37	8.83e-34	12110	13830	13830	13830	2.79	3696	26.72	2757	19.93
233	db/HUMAN/HOCOMOCOv11_full_HUMAN_mono_meme_format.meme	ASCL1_HUMAN.H11MO.0.A		CHVCASCTGCYBYY	1.09e-40	9.34e-37	1.21e-33	8587	13830	13830	13830	1.77	3762	27.2	2820	20.39
234	db/HUMAN/HOCOMOCOv11_full_HUMAN_mono_meme_format.meme	NFAC1_HUMAN.H11MO.1.B		AATGGAAAAW	5e-40	5.21e-36	6.78e-33	10435	13830	13830	13830	1.04	5685	41.11	4624	33.43
235	db/HUMAN/HOCOMOCOv11_full_HUMAN_mono_meme_format.meme	ZN335_HUMAN.H11MO.1.A		YGCCTGW	5.4e-40	5.72e-36	7.43e-33	10579	13830	13830	13830	1.48	4565	33.01	3566	25.78
236	db/HUMAN/HOCOMOCOv11_full_HUMAN_mono_meme_format.meme	SMAD1_HUMAN.H11MO.0.D		RSCCTGTCTGCC	7.3e-40	7.35e-36	9.56e-33	10073	13830	13830	13830	1.06	5440	39.33	4392	31.76
237	db/HUMAN/HOCOMOCOv11_full_HUMAN_mono_meme_format.meme	ZN282_HUMAN.H11MO.0.D		MGKRTTRTGGGARA	1.41e-39	1.13e-35	1.47e-32	8039	13830	13830	13830	1.09	4281	30.95	3308	23.92
238	db/HUMAN/HOCOMOCOv11_full_HUMAN_mono_meme_format.meme	BRAC_HUMAN.H11MO.1.B		WGGTGTGAAAD	9.73e-40	1.16e-35	1.5e-32	11877	13830	13830	13830	1.06	6273	45.36	5196	37.57
239	db/HUMAN/HOCOMOCOv11_full_HUMAN_mono_meme_format.meme	EGR3_HUMAN.H11MO.0.D		WGAGTGGGYGT	3.85e-39	2.05e-35	2.66e-32	5316	13830	13830	13830	1.33	2707	19.57	1900	13.74
240	db/HUMAN/HOCOMOCOv11_full_HUMAN_mono_meme_format.meme	MYOD1_HUMAN.H11MO.0.A		VCAGCTGYYBCYGBC	4.17e-38	2.63e-34	3.42e-31	6305	13830	13830	13830	2.26	2650	19.16	1861	13.46
241	db/HUMAN/HOCOMOCOv11_full_HUMAN_mono_meme_format.meme	ZN418_HUMAN.H11MO.0.C		TGCTTYTRGCYTCTKVY	6.57e-37	5.19e-33	6.74e-30	7894	13830	13830	13830	1.05	4361	31.53	3416	24.7
242	db/HUMAN/HOCOMOCOv11_full_HUMAN_mono_meme_format.meme	HTF4_HUMAN.H11MO.0.A		DSCAGSTGKG	4.41e-37	5.92e-33	7.69e-30	13414	13830	13830	13830	1.56	5792	41.88	4768	34.48
243	db/HUMAN/HOCOMOCOv11_full_HUMAN_mono_meme_format.meme	CLOCK_HUMAN.H11MO.0.C		CWGHCACGTGMVVM	5.14e-37	6.42e-33	8.34e-30	12486	13830	13830	13830	1.68	3861	27.92	2954	21.36
244	db/HUMAN/HOCOMOCOv11_full_HUMAN_mono_meme_format.meme	MAFF_HUMAN.H11MO.1.B		TGCTGASTC	6.74e-37	6.94e-33	9.02e-30	10290	13830	13830	13830	1.01	5651	40.86	4635	33.51
245	db/HUMAN/HOCOMOCOv11_full_HUMAN_mono_meme_format.meme	CREB5_HUMAN.H11MO.0.D		RRTGACGTMAT	2.41e-35	1.13e-32	1.47e-29	469	13830	13830	13830	1.3	329	2.38	86	0.62
246	db/HUMAN/HOCOMOCOv11_full_HUMAN_mono_meme_format.meme	TFEB_HUMAN.H11MO.0.C		RGTCACGTG	7.28e-35	3.56e-32	4.63e-29	489	13830	13830	13830	5.89	257	1.86	51	0.37
247	db/HUMAN/HOCOMOCOv11_full_HUMAN_mono_meme_format.meme	NFYC_HUMAN.H11MO.0.A		BBRRCCAATCAGMR	6.85e-36	4.3e-32	5.59e-29	6273	13830	13830	13830	18.5	365	2.64	104	0.75
248	db/HUMAN/HOCOMOCOv11_full_HUMAN_mono_meme_format.meme	THA_HUMAN.H11MO.1.D		BTSAGGTCAS	5.93e-36	5.23e-32	6.79e-29	8818	13830	13830	13830	3.34	1968	14.23	1300	9.4
249	db/HUMAN/HOCOMOCOv11_full_HUMAN_mono_meme_format.meme	GCR_HUMAN.H11MO.1.A		HRRGAACAGWVW	5.24e-36	5.52e-32	7.18e-29	10526	13830	13830	13830	1.74	4001	28.93	3095	22.38
250	db/HUMAN/HOCOMOCOv11_full_HUMAN_mono_meme_format.meme	KLF13_HUMAN.H11MO.0.D		DRGKGGGCGKD	2.99e-35	1.02e-31	1.33e-28	3420	13830	13830	13830	1.33	1885	13.63	1237	8.94
251	db/HUMAN/HOCOMOCOv11_full_HUMAN_mono_meme_format.meme	COT1_HUMAN.H11MO.1.C		BSARAGGTCAGRG	8.8e-36	1.08e-31	1.4e-28	12268	13830	13830	13830	2.8	4088	29.56	3178	22.98
252	db/HUMAN/HOCOMOCOv11_full_HUMAN_mono_meme_format.meme	NFIL3_HUMAN.H11MO.0.D		DRTTATGYAAB	3.84e-35	1.68e-31	2.18e-28	4370	13830	13830	13830	2.66	1109	8.02	616	4.45
253	db/HUMAN/HOCOMOCOv11_full_HUMAN_mono_meme_format.meme	FOXD2_HUMAN.H11MO.0.D		WAWGTAAATRTTWWYTTAA	1.9e-34	2.46e-31	3.2e-28	1298	13830	13830	13830	1.05	859	6.21	434	3.14
254	db/HUMAN/HOCOMOCOv11_full_HUMAN_mono_meme_format.meme	FOXP3_HUMAN.H11MO.0.D		AATKTGWTT	3.05e-35	2.84e-31	3.69e-28	9290	13830	13830	13830	1.03	5071	36.67	4105	29.68
255	db/HUMAN/HOCOMOCOv11_full_HUMAN_mono_meme_format.meme	ATF2_HUMAN.H11MO.1.B		WDDWGATGATGTCATCWWTW	6.07e-34	3.08e-31	4e-28	507	13830	13830	13830	1.07	385	2.78	121	0.87
256	db/HUMAN/HOCOMOCOv11_full_HUMAN_mono_meme_format.meme	CREM_HUMAN.H11MO.0.C		CRVTGACGTCA	2.64e-34	7.27e-31	9.45e-28	2752	13830	13830	13830	3.33	763	5.52	366	2.65
257	db/HUMAN/HOCOMOCOv11_full_HUMAN_mono_meme_format.meme	NFYA_HUMAN.H11MO.0.A		BYRRCCAATCAGAR	2.15e-34	7.81e-31	1.02e-27	3634	13830	13830	13830	32.7	313	2.26	80	0.58
258	db/HUMAN/HOCOMOCOv11_full_HUMAN_mono_meme_format.meme	SMCA1_HUMAN.H11MO.0.C		CMARGAAGMATD	6.65e-35	8.29e-31	1.08e-27	12470	13830	13830	13830	1.49	5106	36.92	4143	29.96
259	db/HUMAN/HOCOMOCOv11_full_HUMAN_mono_meme_format.meme	MNX1_HUMAN.H11MO.0.D		MBATTTDHWTHWCYHYTHH	7.51e-35	8.34e-31	1.08e-27	11095	13830	13830	13830	1.6	3804	27.51	2929	21.18
260	db/HUMAN/HOCOMOCOv11_full_HUMAN_mono_meme_format.meme	HAND1_HUMAN.H11MO.1.D		KSYCTGG	4.82e-35	9.14e-31	1.19e-27	18972	13830	13830	13830	2.12	7129	51.55	6107	44.16
261	db/HUMAN/HOCOMOCOv11_full_HUMAN_mono_meme_format.meme	NFAC2_HUMAN.H11MO.0.B		TGGAAAAWY	1.1e-34	1.15e-30	1.49e-27	10440	13830	13830	13830	1.15	5361	38.76	4389	31.74
262	db/HUMAN/HOCOMOCOv11_full_HUMAN_mono_meme_format.meme	FOXB1_HUMAN.H11MO.0.D		RTMAATRTTTACATAAB	1.54e-33	2.61e-30	3.4e-27	1697	13830	13830	13830	1.09	1056	7.64	586	4.24
263	db/HUMAN/HOCOMOCOv11_full_HUMAN_mono_meme_format.meme	PPARG_HUMAN.H11MO.0.A		MWSTRGGKSARAGGKCA	1.24e-33	1.51e-29	1.96e-26	12163	13830	13830	13830	1.43	5564	40.23	4599	33.25
264	db/HUMAN/HOCOMOCOv11_full_HUMAN_mono_meme_format.meme	NFYB_HUMAN.H11MO.0.A		YRRCCAATSAGMR	9.92e-33	3.34e-29	4.34e-26	3363	13830	13830	13830	49.6	268	1.94	61	0.44
265	db/HUMAN/HOCOMOCOv11_full_HUMAN_mono_meme_format.meme	ZEP2_HUMAN.H11MO.0.D		GGYDGGGWAACCSS	8.69e-33	8.15e-29	1.06e-25	9378	13830	13830	13830	1.19	4539	32.82	3638	26.31
266	db/HUMAN/HOCOMOCOv11_full_HUMAN_mono_meme_format.meme	RARG_HUMAN.H11MO.1.B		VAGGTCAS	9.23e-33	1.22e-28	1.59e-25	13255	13830	13830	13830	2.95	3829	27.69	2979	21.54
267	db/HUMAN/HOCOMOCOv11_full_HUMAN_mono_meme_format.meme	NRL_HUMAN.H11MO.0.D		TGCTGACKYWR	2.9e-32	2.28e-28	2.96e-25	7854	13830	13830	13830	1.03	4283	30.97	3406	24.63
268	db/HUMAN/HOCOMOCOv11_full_HUMAN_mono_meme_format.meme	HEY2_HUMAN.H11MO.0.D		GKBGGCWCGTGGCHTBV	6.2e-32	2.41e-28	3.13e-25	3879	13830	13830	13830	1.5	1977	14.3	1345	9.73
269	db/HUMAN/HOCOMOCOv11_full_HUMAN_mono_meme_format.meme	MZF1_HUMAN.H11MO.0.B		RRDRGGGAWTKRR	3.12e-32	4.48e-28	5.82e-25	14350	13830	13830	13830	2.16	5276	38.15	4344	31.41
270	db/HUMAN/HOCOMOCOv11_full_HUMAN_mono_meme_format.meme	FOXA3_HUMAN.H11MO.0.B		CHTGTTTACWTWG	1.8e-31	9.5e-28	1.23e-24	5286	13830	13830	13830	1.14	2764	19.99	2033	14.7
271	db/HUMAN/HOCOMOCOv11_full_HUMAN_mono_meme_format.meme	RFX2_HUMAN.H11MO.1.A		CBGTTGCCATGG	3.38e-31	1.16e-27	1.51e-24	3439	13830	13830	13830	1.62	1620	11.71	1053	7.61
272	db/HUMAN/HOCOMOCOv11_full_HUMAN_mono_meme_format.meme	ZN784_HUMAN.H11MO.0.D		DMGGTAGGTRV	5.67e-31	4.17e-27	5.42e-24	7344	13830	13830	13830	1.02	4069	29.42	3225	23.32
273	db/HUMAN/HOCOMOCOv11_full_HUMAN_mono_meme_format.meme	UBIP1_HUMAN.H11MO.0.D		SCAGARA	6.19e-31	7.31e-27	9.51e-24	11808	13830	13830	13830	1.58	4705	34.02	3821	27.63
274	db/HUMAN/HOCOMOCOv11_full_HUMAN_mono_meme_format.meme	MAFB_HUMAN.H11MO.0.B		TGCTGASTYAD	2.63e-30	3.44e-26	4.47e-23	13080	13830	13830	13830	1.02	6944	50.21	5999	43.38
275	db/HUMAN/HOCOMOCOv11_full_HUMAN_mono_meme_format.meme	P5F1B_HUMAN.H11MO.0.D		DMATTTGCATATTYAW	2.32e-29	4.98e-26	6.48e-23	2149	13830	13830	13830	1.2	1207	8.73	733	5.3
276	db/HUMAN/HOCOMOCOv11_full_HUMAN_mono_meme_format.meme	DDIT3_HUMAN.H11MO.0.D		MTGATGHAAT	1.05e-29	5.29e-26	6.87e-23	5044	13830	13830	13830	1.44	2183	15.78	1544	11.16
277	db/HUMAN/HOCOMOCOv11_full_HUMAN_mono_meme_format.meme	GATA2_HUMAN.H11MO.1.A		DSAGATAAGRR	7.18e-30	5.57e-26	7.24e-23	7753	13830	13830	13830	1.01	4285	30.98	3442	24.89
278	db/HUMAN/HOCOMOCOv11_full_HUMAN_mono_meme_format.meme	NFAC4_HUMAN.H11MO.0.C		WGGAAAAYTW	9.25e-30	1.03e-25	1.34e-22	11139	13830	13830	13830	1.87	4173	30.17	3339	24.14
279	db/HUMAN/HOCOMOCOv11_full_HUMAN_mono_meme_format.meme	ZNF18_HUMAN.H11MO.0.C		GGTGTGAACHSR	2.82e-29	1.56e-25	2.03e-22	5537	13830	13830	13830	1.13	2915	21.08	2194	15.86
280	db/HUMAN/HOCOMOCOv11_full_HUMAN_mono_meme_format.meme	NR1H3_HUMAN.H11MO.1.B		MVAGGTCAVR	3.22e-29	4.55e-25	5.92e-22	14148	13830	13830	13830	2.65	3794	27.43	2995	21.66
281	db/HUMAN/HOCOMOCOv11_full_HUMAN_mono_meme_format.meme	RUNX3_HUMAN.H11MO.0.A		BYTGTGGTTW	3.74e-28	2.6e-24	3.38e-21	6964	13830	13830	13830	1.03	3809	27.54	3024	21.87
282	db/HUMAN/HOCOMOCOv11_full_HUMAN_mono_meme_format.meme	MYF6_HUMAN.H11MO.0.C		CASCTGC	5.4e-28	4.31e-24	5.61e-21	7983	13830	13830	13830	2.41	3186	23.04	2455	17.75
283	db/HUMAN/HOCOMOCOv11_full_HUMAN_mono_meme_format.meme	ZNF41_HUMAN.H11MO.1.C		CACAAGGRARWV	9.5e-28	1.07e-23	1.39e-20	11260	13830	13830	13830	1.02	6052	43.76	5165	37.35
284	db/HUMAN/HOCOMOCOv11_full_HUMAN_mono_meme_format.meme	RARG_HUMAN.H11MO.2.D		GGRGKTCRVCNRVAGGTCAV	2.47e-27	1.73e-23	2.25e-20	7024	13830	13830	13830	2.96	2206	15.95	1590	11.5
285	db/HUMAN/HOCOMOCOv11_full_HUMAN_mono_meme_format.meme	ZIM3_HUMAN.H11MO.0.C		KTRGGTTTCTGTTKYYTKY	7.27e-27	1.93e-23	2.51e-20	2650	13830	13830	13830	1.06	1582	11.44	1061	7.67
286	db/HUMAN/HOCOMOCOv11_full_HUMAN_mono_meme_format.meme	HSF1_HUMAN.H11MO.1.A		TTCTGGAAR	2.67e-27	2.49e-23	3.24e-20	9325	13830	13830	13830	1.02	5052	36.53	4207	30.42
287	db/HUMAN/HOCOMOCOv11_full_HUMAN_mono_meme_format.meme	RXRA_HUMAN.H11MO.1.A		SARAGGTCAS	3.33e-27	4.51e-23	5.87e-20	13539	13830	13830	13830	3.77	2396	17.32	1758	12.71
288	db/HUMAN/HOCOMOCOv11_full_HUMAN_mono_meme_format.meme	ATF7_HUMAN.H11MO.0.D		KRTGACGTCAT	1.72e-25	4.91e-23	6.38e-20	285	13830	13830	13830	1.06	224	1.62	56	0.4
289	db/HUMAN/HOCOMOCOv11_full_HUMAN_mono_meme_format.meme	FOXO4_HUMAN.H11MO.0.C		TTGTTTAYK	8.05e-27	6.24e-23	8.11e-20	7745	13830	13830	13830	1.87	2919	21.11	2229	16.12
290	db/HUMAN/HOCOMOCOv11_full_HUMAN_mono_meme_format.meme	ZN350_HUMAN.H11MO.0.C		CAGYYYTTTTATDWCCHR	6.66e-27	8.18e-23	1.06e-19	12286	13830	13830	13830	1.03	6528	47.2	5646	40.82
291	db/HUMAN/HOCOMOCOv11_full_HUMAN_mono_meme_format.meme	ATF2_HUMAN.H11MO.2.C		RRTGACGTCAS	4.85e-25	1.54e-22	2.01e-19	318	13830	13830	13830	1.02	248	1.79	70	0.51
292	db/HUMAN/HOCOMOCOv11_full_HUMAN_mono_meme_format.meme	CREB3_HUMAN.H11MO.0.D		KGRTGACGTGGCA	6.37e-25	2.6e-22	3.38e-19	408	13830	13830	13830	1.03	305	2.21	103	0.74
293	db/HUMAN/HOCOMOCOv11_full_HUMAN_mono_meme_format.meme	ZN563_HUMAN.H11MO.0.C		RGGNTCMTNDCHGGCAGCTGY	3.32e-26	4e-22	5.2e-19	12062	13830	13830	13830	1.16	6164	44.57	5301	38.33
294	db/HUMAN/HOCOMOCOv11_full_HUMAN_mono_meme_format.meme	PRGR_HUMAN.H11MO.1.A		RGRACAGAM	3.53e-26	4.41e-22	5.73e-19	12482	13830	13830	13830	2.19	3909	28.26	3146	22.75
295	db/HUMAN/HOCOMOCOv11_full_HUMAN_mono_meme_format.meme	LMX1A_HUMAN.H11MO.0.D		TAATTAATTWKKTWATTWW	2.24e-25	6.01e-22	7.81e-19	2682	13830	13830	13830	1.63	1283	9.28	827	5.98
296	db/HUMAN/HOCOMOCOv11_full_HUMAN_mono_meme_format.meme	SMAD4_HUMAN.H11MO.0.B		CWGTCTGDCACCT	6.79e-26	6.54e-22	8.5e-19	9623	13830	13830	13830	1.28	4538	32.81	3741	27.05
297	db/HUMAN/HOCOMOCOv11_full_HUMAN_mono_meme_format.meme	OLIG2_HUMAN.H11MO.1.B		CCAKCTGYYY	4.15e-26	7.12e-22	9.26e-19	17169	13830	13830	13830	3.07	2648	19.15	1995	14.43
298	db/HUMAN/HOCOMOCOv11_full_HUMAN_mono_meme_format.meme	SOX3_HUMAN.H11MO.0.B		BCCWTTGTBYB	8.21e-26	8.42e-22	1.09e-18	10250	13830	13830	13830	1.33	4759	34.41	3952	28.58
299	db/HUMAN/HOCOMOCOv11_full_HUMAN_mono_meme_format.meme	HES5_HUMAN.H11MO.0.D		YGGCACGTGYCR	2.38e-24	1.03e-21	1.34e-18	435	13830	13830	13830	4.38	199	1.44	46	0.33
300	db/HUMAN/HOCOMOCOv11_full_HUMAN_mono_meme_format.meme	RFX1_HUMAN.H11MO.0.B		SSSSCBGTTGCCAKGGVRACSS	4.38e-25	1.87e-21	2.43e-18	4274	13830	13830	13830	1.1	2446	17.69	1828	13.22
301	db/HUMAN/HOCOMOCOv11_full_HUMAN_mono_meme_format.meme	HAND1_HUMAN.H11MO.0.D		RGSYCTGGYYWNTSTCA	2.24e-25	2.18e-21	2.83e-18	9730	13830	13830	13830	1.05	5196	37.57	4377	31.65
302	db/HUMAN/HOCOMOCOv11_full_HUMAN_mono_meme_format.meme	ASCL2_HUMAN.H11MO.0.D		VCASCTGCT	3.03e-25	2.22e-21	2.89e-18	7342	13830	13830	13830	2.81	2611	18.88	1973	14.27
303	db/HUMAN/HOCOMOCOv11_full_HUMAN_mono_meme_format.meme	RFX4_HUMAN.H11MO.0.D		SGTTGCCATGGYWAC	2.46e-24	3.92e-21	5.1e-18	1596	13830	13830	13830	52.2	161	1.16	28	0.2
304	db/HUMAN/HOCOMOCOv11_full_HUMAN_mono_meme_format.meme	ZN136_HUMAN.H11MO.0.C		TGCTGGRTATAGWATTCTTGGTTG	2.39e-23	6.73e-21	8.74e-18	281	13830	13830	13830	415	75	0.54	0	0
305	db/HUMAN/HOCOMOCOv11_full_HUMAN_mono_meme_format.meme	MYOG_HUMAN.H11MO.0.B		CHSCAGCTGYYYB	1.67e-24	1.05e-20	1.37e-17	6290	13830	13830	13830	7.65	1397	10.1	929	6.72
306	db/HUMAN/HOCOMOCOv11_full_HUMAN_mono_meme_format.meme	CTCF_HUMAN.H11MO.0.A		YGGCCACCAGRKGGCRSYV	5.03e-24	1.73e-20	2.25e-17	3449	13830	13830	13830	177	250	1.81	74	0.54
307	db/HUMAN/HOCOMOCOv11_full_HUMAN_mono_meme_format.meme	GFI1_HUMAN.H11MO.0.C		GCWSTGATTT	3.65e-24	2.43e-20	3.15e-17	6643	13830	13830	13830	1.5	2671	19.31	2041	14.76
308	db/HUMAN/HOCOMOCOv11_full_HUMAN_mono_meme_format.meme	HXD11_HUMAN.H11MO.0.D		DWTTTATKRHN	4.15e-24	3.56e-20	4.63e-17	8592	13830	13830	13830	1.01	4666	33.74	3892	28.14
309	db/HUMAN/HOCOMOCOv11_full_HUMAN_mono_meme_format.meme	RFX2_HUMAN.H11MO.0.A		CKGTTGCCATGGCRACVS	3.13e-23	3.7e-20	4.81e-17	1182	13830	13830	13830	47.5	165	1.19	32	0.23
310	db/HUMAN/HOCOMOCOv11_full_HUMAN_mono_meme_format.meme	ESR2_HUMAN.H11MO.1.A		AGGTCAS	4.61e-24	5.15e-20	6.7e-17	11178	13830	13830	13830	2.7	3011	21.77	2350	16.99
311	db/HUMAN/HOCOMOCOv11_full_HUMAN_mono_meme_format.meme	ATOH1_HUMAN.H11MO.0.B		RRCAGMTGG	3.95e-23	2.89e-19	3.76e-16	7326	13830	13830	13830	3.5	2231	16.13	1662	12.02
312	db/HUMAN/HOCOMOCOv11_full_HUMAN_mono_meme_format.meme	ZN490_HUMAN.H11MO.0.C		TGDGTYTCTTGWAGRCAGCAKAYM	3.11e-21	3.2e-19	4.16e-16	103	13830	13830	13830	3.28	92	0.67	6	0.04
313	db/HUMAN/HOCOMOCOv11_full_HUMAN_mono_meme_format.meme	THB_HUMAN.H11MO.1.D		SGTSAGGTCA	5.41e-23	4.29e-19	5.57e-16	7927	13830	13830	13830	1.79	2970	21.48	2328	16.83
314	db/HUMAN/HOCOMOCOv11_full_HUMAN_mono_meme_format.meme	RFX5_HUMAN.H11MO.0.A		GTCABCWGTTGCYRGGSARA	6.93e-23	5.26e-19	6.84e-16	7591	13830	13830	13830	1.08	4085	29.54	3363	24.32
315	db/HUMAN/HOCOMOCOv11_full_HUMAN_mono_meme_format.meme	PO3F4_HUMAN.H11MO.0.D		TMATTTGCATAATTWAW	2.24e-22	5.31e-19	6.9e-16	2373	13830	13830	13830	1.03	1407	10.17	958	6.93
316	db/HUMAN/HOCOMOCOv11_full_HUMAN_mono_meme_format.meme	ZN816_HUMAN.H11MO.0.C		AAARAAGGGGGACATGYWGGG	1.46e-22	8.58e-19	1.12e-15	5863	13830	13830	13830	1.22	3126	22.6	2477	17.91
317	db/HUMAN/HOCOMOCOv11_full_HUMAN_mono_meme_format.meme	RARG_HUMAN.H11MO.0.B		RGGTCASVRTGVCMTGRV	1.06e-22	1.18e-18	1.53e-15	11136	13830	13830	13830	1.42	4826	34.9	4069	29.42
318	db/HUMAN/HOCOMOCOv11_full_HUMAN_mono_meme_format.meme	ZN436_HUMAN.H11MO.0.C		TCMRGGARGGCTTCCTGGAGGAGG	5.74e-21	1.78e-18	2.31e-15	310	13830	13830	13830	6.29	181	1.31	45	0.33
319	db/HUMAN/HOCOMOCOv11_full_HUMAN_mono_meme_format.meme	ESR1_HUMAN.H11MO.1.A		CHRGGTCASV	2e-22	2.05e-18	2.67e-15	10228	13830	13830	13830	2.31	3327	24.06	2664	19.26
320	db/HUMAN/HOCOMOCOv11_full_HUMAN_mono_meme_format.meme	ZBT7B_HUMAN.H11MO.0.D		SSCSGTTGCCATGGVRACSGS	1.1e-21	2.32e-18	3.02e-15	2115	13830	13830	13830	5.55	567	4.1	294	2.13
321	db/HUMAN/HOCOMOCOv11_full_HUMAN_mono_meme_format.meme	PEBB_HUMAN.H11MO.0.C		TYTGTGGTYWB	2.75e-22	2.57e-18	3.34e-15	9349	13830	13830	13830	1.61	3559	25.73	2881	20.83
322	db/HUMAN/HOCOMOCOv11_full_HUMAN_mono_meme_format.meme	NDF2_HUMAN.H11MO.0.B		RRCAGATGG	3.19e-22	2.82e-18	3.66e-15	8820	13830	13830	13830	2.55	2939	21.25	2311	16.71
323	db/HUMAN/HOCOMOCOv11_full_HUMAN_mono_meme_format.meme	IRF9_HUMAN.H11MO.0.C		GAAAGCGAAAYT	3.58e-21	5.9e-18	7.67e-15	1649	13830	13830	13830	1.16	929	6.72	576	4.16
324	db/HUMAN/HOCOMOCOv11_full_HUMAN_mono_meme_format.meme	ZIC1_HUMAN.H11MO.0.B		KGGGWGGTS	5.71e-22	9.54e-18	1.24e-14	16691	13830	13830	13830	1.54	7360	53.22	6564	47.46
325	db/HUMAN/HOCOMOCOv11_full_HUMAN_mono_meme_format.meme	ZBT18_HUMAN.H11MO.0.C		KCCAGMTGTKB	9.81e-22	9.64e-18	1.25e-14	9822	13830	13830	13830	1.01	5279	38.17	4522	32.7
326	db/HUMAN/HOCOMOCOv11_full_HUMAN_mono_meme_format.meme	COT2_HUMAN.H11MO.0.A		CARAGGTCARRGD	8.93e-22	9.65e-18	1.26e-14	10817	13830	13830	13830	2.93	2855	20.64	2241	16.2
327	db/HUMAN/HOCOMOCOv11_full_HUMAN_mono_meme_format.meme	MYOD1_HUMAN.H11MO.1.A		CHGCAGCTGTY	1.58e-21	1.01e-17	1.31e-14	6397	13830	13830	13830	8.84	1163	8.41	763	5.52
328	db/HUMAN/HOCOMOCOv11_full_HUMAN_mono_meme_format.meme	STAT1_HUMAN.H11MO.0.A		YCCVTTTCCHGGAAAWCHC	3.8e-21	1.39e-17	1.81e-14	3665	13830	13830	13830	2.08	1417	10.25	979	7.08
329	db/HUMAN/HOCOMOCOv11_full_HUMAN_mono_meme_format.meme	CR3L1_HUMAN.H11MO.0.D		GCCACGTGGCA	2.67e-19	7.11e-17	9.24e-14	266	13830	13830	13830	1.36	195	1.41	57	0.41
330	db/HUMAN/HOCOMOCOv11_full_HUMAN_mono_meme_format.meme	LMX1B_HUMAN.H11MO.0.D		TAATTAAHWRMYTWWWWW	2.26e-20	7.59e-17	9.86e-14	3354	13830	13830	13830	1.17	1779	12.86	1299	9.39
331	db/HUMAN/HOCOMOCOv11_full_HUMAN_mono_meme_format.meme	FOXI1_HUMAN.H11MO.0.B		YTBTGATTGGYY	7.37e-20	1.19e-16	1.55e-13	1617	13830	13830	13830	36.1	243	1.76	83	0.6
332	db/HUMAN/HOCOMOCOv11_full_HUMAN_mono_meme_format.meme	STAT3_HUMAN.H11MO.0.A		SAYTTCCMRGAA	2.95e-20	1.84e-16	2.39e-13	6244	13830	13830	13830	3.27	1413	10.22	985	7.12
333	db/HUMAN/HOCOMOCOv11_full_HUMAN_mono_meme_format.meme	FOXC1_HUMAN.H11MO.0.C		CDWTGTTTACTTWRG	1.96e-19	3.72e-16	4.84e-13	1898	13830	13830	13830	1.06	1115	8.06	743	5.37
334	db/HUMAN/HOCOMOCOv11_full_HUMAN_mono_meme_format.meme	HSF1_HUMAN.H11MO.0.A		BRGAANSTTCYRGAA	1.23e-19	3.96e-16	5.15e-13	3217	13830	13830	13830	7.73	504	3.64	260	1.88
335	db/HUMAN/HOCOMOCOv11_full_HUMAN_mono_meme_format.meme	NKX22_HUMAN.H11MO.0.D		DSAGWGSH	2.1e-20	4.7e-16	6.11e-13	22376	13830	13830	13830	1.55	8532	61.69	7780	56.25
336	db/HUMAN/HOCOMOCOv11_full_HUMAN_mono_meme_format.meme	PO2F2_HUMAN.H11MO.0.A		AYATGCAAATK	1.09e-19	6.32e-16	8.22e-13	5781	13830	13830	13830	2.17	1554	11.24	1112	8.04
337	db/HUMAN/HOCOMOCOv11_full_HUMAN_mono_meme_format.meme	NGN2_HUMAN.H11MO.0.D		RBARCAGATGGB	1.3e-19	8.05e-16	1.05e-12	6218	13830	13830	13830	1.09	3316	23.98	2699	19.52
338	db/HUMAN/HOCOMOCOv11_full_HUMAN_mono_meme_format.meme	HES7_HUMAN.H11MO.0.D		TGGCACGTGCCG	4.56e-18	1.39e-15	1.8e-12	304	13830	13830	13830	64.6	74	0.54	4	0.03
339	db/HUMAN/HOCOMOCOv11_full_HUMAN_mono_meme_format.meme	NFAC3_HUMAN.H11MO.0.B		TGGAAAAHY	2.63e-19	2.45e-15	3.18e-12	9305	13830	13830	13830	1.03	4932	35.66	4234	30.61
340	db/HUMAN/HOCOMOCOv11_full_HUMAN_mono_meme_format.meme	CEBPZ_HUMAN.H11MO.0.D		DCTSATTGGCT	1.15e-18	2.51e-15	3.27e-12	2191	13830	13830	13830	23.4	336	2.43	147	1.06
341	db/HUMAN/HOCOMOCOv11_full_HUMAN_mono_meme_format.meme	RFX3_HUMAN.H11MO.0.B		BGTTRCCATGGYRA	1.25e-17	1.26e-14	1.64e-11	1014	13830	13830	13830	16.9	212	1.53	72	0.52
342	db/HUMAN/HOCOMOCOv11_full_HUMAN_mono_meme_format.meme	CEBPG_HUMAN.H11MO.0.B		RTTGCATCAKHH	4.11e-18	1.28e-14	1.66e-11	3109	13830	13830	13830	1.52	1383	10	983	7.11
343	db/HUMAN/HOCOMOCOv11_full_HUMAN_mono_meme_format.meme	TEF_HUMAN.H11MO.0.D		TGTTTATGTAAMTK	4.45e-18	1.52e-14	1.98e-11	3414	13830	13830	13830	1.01	1941	14.03	1471	10.64
344	db/HUMAN/HOCOMOCOv11_full_HUMAN_mono_meme_format.meme	ATF6A_HUMAN.H11MO.0.B		GKGSTGACGTGG	2.31e-17	2.12e-14	2.76e-11	919	13830	13830	13830	1.13	560	4.05	316	2.28
345	db/HUMAN/HOCOMOCOv11_full_HUMAN_mono_meme_format.meme	RORA_HUMAN.H11MO.0.C		AWSTRGGTCARRG	2.03e-18	3.06e-14	3.97e-11	15093	13830	13830	13830	1.9	5342	38.63	4648	33.61
346	db/HUMAN/HOCOMOCOv11_full_HUMAN_mono_meme_format.meme	GLI1_HUMAN.H11MO.0.D		YSTGGGTGGTCY	3.61e-18	3.11e-14	4.04e-11	8599	13830	13830	13830	1.02	4616	33.38	3953	28.58
347	db/HUMAN/HOCOMOCOv11_full_HUMAN_mono_meme_format.meme	NRF1_HUMAN.H11MO.0.A		CWSTGCGCATGCGCRDS	2.63e-17	3.62e-14	4.71e-11	1377	13830	13830	13830	1.05	840	6.07	537	3.88
348	db/HUMAN/HOCOMOCOv11_full_HUMAN_mono_meme_format.meme	RORG_HUMAN.H11MO.0.C		RRAASTRGGTCA	5.63e-18	4.27e-14	5.56e-11	7592	13830	13830	13830	4.56	1051	7.6	704	5.09
349	db/HUMAN/HOCOMOCOv11_full_HUMAN_mono_meme_format.meme	TWST1_HUMAN.H11MO.1.A		VMCATCTGGW	5.38e-18	4.76e-14	6.18e-11	8843	13830	13830	13830	1.44	3757	27.17	3140	22.7
350	db/HUMAN/HOCOMOCOv11_full_HUMAN_mono_meme_format.meme	ZN341_HUMAN.H11MO.1.C		GGAASAGCC	5.48e-18	5.92e-14	7.7e-11	10807	13830	13830	13830	1.1	5446	39.38	4758	34.4
351	db/HUMAN/HOCOMOCOv11_full_HUMAN_mono_meme_format.meme	IRF5_HUMAN.H11MO.0.D		KAAAGGRAARCMAAAWSWGA	1.04e-16	7.41e-14	9.63e-11	710	13830	13830	13830	1.15	457	3.3	243	1.76
352	db/HUMAN/HOCOMOCOv11_full_HUMAN_mono_meme_format.meme	RFX1_HUMAN.H11MO.1.B		BGTTGCYAKGG	2.19e-17	1.07e-13	1.39e-10	4897	13830	13830	13830	4.47	1068	7.72	724	5.23
353	db/HUMAN/HOCOMOCOv11_full_HUMAN_mono_meme_format.meme	SOX2_HUMAN.H11MO.1.A		BCCWTTGTYATGYWRA	1.35e-17	1.23e-13	1.6e-10	9085	13830	13830	13830	1.18	4372	31.61	3731	26.98
354	db/HUMAN/HOCOMOCOv11_full_HUMAN_mono_meme_format.meme	TF65_HUMAN.H11MO.0.A		HWGGGRATTTCCMV	2.89e-17	1.42e-13	1.85e-10	4931	13830	13830	13830	24.5	419	3.03	212	1.53
355	db/HUMAN/HOCOMOCOv11_full_HUMAN_mono_meme_format.meme	GATA2_HUMAN.H11MO.0.A		STGBNNNNNDVAGATAAGR	3.62e-17	1.43e-13	1.85e-10	3937	13830	13830	13830	2.37	1119	8.09	769	5.56
356	db/HUMAN/HOCOMOCOv11_full_HUMAN_mono_meme_format.meme	TBX5_HUMAN.H11MO.0.D		AGGTGTGA	1.9e-17	1.96e-13	2.54e-10	10270	13830	13830	13830	1.59	3869	27.98	3256	23.54
357	db/HUMAN/HOCOMOCOv11_full_HUMAN_mono_meme_format.meme	SIX2_HUMAN.H11MO.0.A		KGAAAYHTGAKMC	3.34e-17	2.05e-13	2.66e-10	6136	13830	13830	13830	1.04	3254	23.53	2683	19.4
358	db/HUMAN/HOCOMOCOv11_full_HUMAN_mono_meme_format.meme	ZFHX3_HUMAN.H11MO.0.D		ATTAWTAATTA	8.33e-17	2.18e-13	2.84e-10	2623	13830	13830	13830	1.05	1474	10.66	1077	7.79
359	db/HUMAN/HOCOMOCOv11_full_HUMAN_mono_meme_format.meme	HEN1_HUMAN.H11MO.0.C		BGGGKMKCAGCTGCGKCCYY	9.59e-17	2.31e-13	3.01e-10	2414	13830	13830	13830	2.62	963	6.96	643	4.65
360	db/HUMAN/HOCOMOCOv11_full_HUMAN_mono_meme_format.meme	FOXO6_HUMAN.H11MO.0.D		WWSWTGTTTACRT	9.03e-17	2.43e-13	3.16e-10	2692	13830	13830	13830	1.07	1485	10.74	1087	7.86
361	db/HUMAN/HOCOMOCOv11_full_HUMAN_mono_meme_format.meme	STA5A_HUMAN.H11MO.0.A		TTCYRRGAAR	5.08e-17	2.66e-13	3.46e-10	5243	13830	13830	13830	2.57	1492	10.79	1090	7.88
362	db/HUMAN/HOCOMOCOv11_full_HUMAN_mono_meme_format.meme	ZN382_HUMAN.H11MO.0.C		GTRGGRTCTGTAGTRATGTCYC	2.35e-16	2.92e-13	3.79e-10	1240	13830	13830	13830	143	77	0.56	7	0.05
363	db/HUMAN/HOCOMOCOv11_full_HUMAN_mono_meme_format.meme	FEZF1_HUMAN.H11MO.0.C		DYTGYYCTTTTH	2.09e-17	2.93e-13	3.81e-10	14015	13830	13830	13830	1.02	7291	52.72	6591	47.66
364	db/HUMAN/HOCOMOCOv11_full_HUMAN_mono_meme_format.meme	TFAP4_HUMAN.H11MO.0.A		YCAGCTGWKB	5.62e-17	3.22e-13	4.19e-10	5726	13830	13830	13830	2.27	2488	17.99	1980	14.32
365	db/HUMAN/HOCOMOCOv11_full_HUMAN_mono_meme_format.meme	HXA11_HUMAN.H11MO.0.D		TWAADTTTTAYGR	9.1e-17	5.98e-13	7.77e-10	6568	13830	13830	13830	1.07	3438	24.86	2863	20.7
366	db/HUMAN/HOCOMOCOv11_full_HUMAN_mono_meme_format.meme	NKX25_HUMAN.H11MO.0.B		KKRAGWGS	4.81e-17	8.93e-13	1.16e-09	18569	13830	13830	13830	1.53	6921	50.04	6230	45.05
367	db/HUMAN/HOCOMOCOv11_full_HUMAN_mono_meme_format.meme	ZN708_HUMAN.H11MO.1.D		AGGYACAGC	1.41e-16	9.23e-13	1.2e-09	6549	13830	13830	13830	1.02	3529	25.52	2952	21.34
368	db/HUMAN/HOCOMOCOv11_full_HUMAN_mono_meme_format.meme	RFX5_HUMAN.H11MO.1.A		CWGTTGCYAGG	2.16e-16	1.4e-12	1.81e-09	6450	13830	13830	13830	1.1	3296	23.83	2737	19.79
369	db/HUMAN/HOCOMOCOv11_full_HUMAN_mono_meme_format.meme	ZN143_HUMAN.H11MO.0.A		DGCMTKCTGGGARWTGTAGTYY	1.15e-15	2e-12	2.6e-09	1736	13830	13830	13830	1.15	1023	7.4	704	5.09
370	db/HUMAN/HOCOMOCOv11_full_HUMAN_mono_meme_format.meme	REL_HUMAN.H11MO.0.B		DRWRGGGRAATKCCA	2.08e-16	2.23e-12	2.9e-09	10716	13830	13830	13830	6.08	1390	10.05	1009	7.3
371	db/HUMAN/HOCOMOCOv11_full_HUMAN_mono_meme_format.meme	ZN449_HUMAN.H11MO.0.C		TGGTTGGGCTB	2.73e-16	2.45e-12	3.18e-09	8967	13830	13830	13830	1.24	4314	31.19	3702	26.77
372	db/HUMAN/HOCOMOCOv11_full_HUMAN_mono_meme_format.meme	TBP_HUMAN.H11MO.0.A		MTATAAAARS	4.9e-16	2.91e-12	3.79e-09	5942	13830	13830	13830	1.22	2527	18.27	2031	14.69
373	db/HUMAN/HOCOMOCOv11_full_HUMAN_mono_meme_format.meme	HES1_HUMAN.H11MO.0.D		VMGVCACGMGMCM	4.06e-16	3.68e-12	4.78e-09	9056	13830	13830	13830	1.36	3965	28.67	3373	24.39
374	db/HUMAN/HOCOMOCOv11_full_HUMAN_mono_meme_format.meme	CEBPB_HUMAN.H11MO.0.A		DRTTRYGCAATM	1.1e-15	4.89e-12	6.36e-09	4425	13830	13830	13830	2.2	1491	10.78	1106	8
375	db/HUMAN/HOCOMOCOv11_full_HUMAN_mono_meme_format.meme	CEBPA_HUMAN.H11MO.0.A		DRTTGTGCAAYV	9.19e-16	5.26e-12	6.84e-09	5724	13830	13830	13830	3.81	1146	8.29	807	5.84
376	db/HUMAN/HOCOMOCOv11_full_HUMAN_mono_meme_format.meme	NDF1_HUMAN.H11MO.0.A		RRCAGATGGY	1.22e-15	7.22e-12	9.38e-09	5905	13830	13830	13830	1.82	2463	17.81	1979	14.31
377	db/HUMAN/HOCOMOCOv11_full_HUMAN_mono_meme_format.meme	BRAC_HUMAN.H11MO.0.A		YTVRCAKSDARGTGTGAADT	1.3e-15	9.8e-12	1.27e-08	7546	13830	13830	13830	1.06	3950	28.56	3369	24.36
378	db/HUMAN/HOCOMOCOv11_full_HUMAN_mono_meme_format.meme	E4F1_HUMAN.H11MO.0.D		YGTKACGTC	1.24e-14	1.07e-11	1.39e-08	861	13830	13830	13830	1.75	426	3.08	233	1.68
379	db/HUMAN/HOCOMOCOv11_full_HUMAN_mono_meme_format.meme	ZEB1_HUMAN.H11MO.0.A		BVCAGGTGWG	9.74e-16	1.15e-11	1.5e-08	11815	13830	13830	13830	2.19	3601	26.04	3036	21.95
380	db/HUMAN/HOCOMOCOv11_full_HUMAN_mono_meme_format.meme	AHR_HUMAN.H11MO.0.B		DTYGCGTGM	4.41e-15	1.34e-11	1.75e-08	3042	13830	13830	13830	1.01	1723	12.46	1319	9.54
381	db/HUMAN/HOCOMOCOv11_full_HUMAN_mono_meme_format.meme	ZN140_HUMAN.H11MO.0.C		TATGAYCCAGCAATTCCRCTCCTW	2.03e-14	2.14e-11	2.78e-08	1054	13830	13830	13830	166	80	0.58	11	0.08
382	db/HUMAN/HOCOMOCOv11_full_HUMAN_mono_meme_format.meme	PLAG1_HUMAN.H11MO.0.D		GGRGGSMHNWVKAGGGG	3.7e-15	3.57e-11	4.64e-08	9643	13830	13830	13830	1.1	5055	36.55	4440	32.1
383	db/HUMAN/HOCOMOCOv11_full_HUMAN_mono_meme_format.meme	HXD12_HUMAN.H11MO.0.D		DDTTTTAHKRN	4.53e-15	3.78e-11	4.92e-08	8353	13830	13830	13830	1.06	4215	30.48	3633	26.27
384	db/HUMAN/HOCOMOCOv11_full_HUMAN_mono_meme_format.meme	NR0B1_HUMAN.H11MO.0.D		GMGKGGGASR	4.19e-15	4.63e-11	6.02e-08	11051	13830	13830	13830	10.5	1170	8.46	835	6.04
385	db/HUMAN/HOCOMOCOv11_full_HUMAN_mono_meme_format.meme	ERR1_HUMAN.H11MO.0.A		BYCAAGGTCAMABWV	1.01e-14	4.7e-11	6.11e-08	4655	13830	13830	13830	17.9	412	2.98	222	1.61
386	db/HUMAN/HOCOMOCOv11_full_HUMAN_mono_meme_format.meme	HNF4G_HUMAN.H11MO.0.B		VRGKBCAAAGKYCA	7.1e-15	4.76e-11	6.19e-08	6706	13830	13830	13830	35.4	305	2.21	144	1.04
387	db/HUMAN/HOCOMOCOv11_full_HUMAN_mono_meme_format.meme	NFIC_HUMAN.H11MO.0.A		CYTGGCHBYMWGCCARG	3.89e-15	4.81e-11	6.26e-08	12359	13830	13830	13830	4.84	2844	20.56	2339	16.91
388	db/HUMAN/HOCOMOCOv11_full_HUMAN_mono_meme_format.meme	TFCP2_HUMAN.H11MO.0.D		SCCTGMNCDSRCCRGA	4.98e-15	5.4e-11	7.02e-08	10852	13830	13830	13830	1.06	5628	40.69	5001	36.16
389	db/HUMAN/HOCOMOCOv11_full_HUMAN_mono_meme_format.meme	GATA1_HUMAN.H11MO.0.A		STGBNNNDNVSAGATAAGV	1.49e-14	5.7e-11	7.42e-08	3821	13830	13830	13830	3.82	710	5.13	456	3.3
390	db/HUMAN/HOCOMOCOv11_full_HUMAN_mono_meme_format.meme	HNF1B_HUMAN.H11MO.0.A		DGTTAATRATTAACH	2.88e-14	6.05e-11	7.87e-08	2104	13830	13830	13830	1.04	1213	8.77	882	6.38
391	db/HUMAN/HOCOMOCOv11_full_HUMAN_mono_meme_format.meme	SRF_HUMAN.H11MO.0.A		TTKCCWTWTWTGGBCWTD	2.23e-14	6.78e-11	8.82e-08	3046	13830	13830	13830	28.5	223	1.61	91	0.66
392	db/HUMAN/HOCOMOCOv11_full_HUMAN_mono_meme_format.meme	PO2F1_HUMAN.H11MO.0.C		AWKBRWATGSAAWYAW	1.47e-14	7.84e-11	1.02e-07	5319	13830	13830	13830	1.2	2544	18.39	2072	14.98
393	db/HUMAN/HOCOMOCOv11_full_HUMAN_mono_meme_format.meme	PO6F1_HUMAN.H11MO.0.D		CATAAWTTATGCR	1.61e-13	8.67e-11	1.13e-07	540	13830	13830	13830	1.28	316	2.28	159	1.15
394	db/HUMAN/HOCOMOCOv11_full_HUMAN_mono_meme_format.meme	AP2B_HUMAN.H11MO.0.B		GCCYGVGGGS	1.01e-14	1.21e-10	1.58e-07	12055	13830	13830	13830	1.07	6206	44.87	5576	40.32
395	db/HUMAN/HOCOMOCOv11_full_HUMAN_mono_meme_format.meme	HNF1A_HUMAN.H11MO.0.C		DGTTAATKATTAACH	5.55e-14	1.88e-10	2.44e-07	3382	13830	13830	13830	24	144	1.04	44	0.32
396	db/HUMAN/HOCOMOCOv11_full_HUMAN_mono_meme_format.meme	HLF_HUMAN.H11MO.0.C		GRTTRYGTAAYMS	1.2e-13	1.96e-10	2.55e-07	1631	13830	13830	13830	2.73	475	3.43	277	2
397	db/HUMAN/HOCOMOCOv11_full_HUMAN_mono_meme_format.meme	PRGR_HUMAN.H11MO.0.A		RGAACATTYTGTTCTB	4.63e-14	2.57e-10	3.35e-07	5560	13830	13830	13830	1.16	2703	19.54	2228	16.11
398	db/HUMAN/HOCOMOCOv11_full_HUMAN_mono_meme_format.meme	ZFX_HUMAN.H11MO.0.A		SCAGGCCBCR	2.79e-14	2.63e-10	3.41e-07	9400	13830	13830	13830	1.92	3805	27.51	3259	23.56
399	db/HUMAN/HOCOMOCOv11_full_HUMAN_mono_meme_format.meme	ANDR_HUMAN.H11MO.1.A		RGNACABKSTGTTCYY	5.87e-14	3.59e-10	4.67e-07	6129	13830	13830	13830	1.19	2947	21.31	2457	17.77
400	db/HUMAN/HOCOMOCOv11_full_HUMAN_mono_meme_format.meme	STAT4_HUMAN.H11MO.0.A		YTTCYYRGMAV	4.85e-14	4.56e-10	5.93e-07	9418	13830	13830	13830	2.31	2640	19.09	2170	15.69
401	db/HUMAN/HOCOMOCOv11_full_HUMAN_mono_meme_format.meme	ZN708_HUMAN.H11MO.0.C		GCCTAATAARBAGGYACAGC	1.78e-13	5.03e-10	6.53e-07	2830	13830	13830	13830	1.07	1598	11.55	1231	8.9
402	db/HUMAN/HOCOMOCOv11_full_HUMAN_mono_meme_format.meme	ZN264_HUMAN.H11MO.0.C		YHTYAWAAGGRCACTAATCCCATY	4.27e-13	1.17e-09	1.52e-06	2731	13830	13830	13830	191	59	0.43	5	0.04
403	db/HUMAN/HOCOMOCOv11_full_HUMAN_mono_meme_format.meme	PO5F1_HUMAN.H11MO.1.A		WHATGCAVAT	1.42e-13	1.2e-09	1.56e-06	8441	13830	13830	13830	3.86	911	6.59	632	4.57
404	db/HUMAN/HOCOMOCOv11_full_HUMAN_mono_meme_format.meme	IRX3_HUMAN.H11MO.0.D		WNWCATGTWMT	1.88e-13	1.21e-09	1.57e-06	6426	13830	13830	13830	1.11	3088	22.33	2599	18.79
405	db/HUMAN/HOCOMOCOv11_full_HUMAN_mono_meme_format.meme	HSF4_HUMAN.H11MO.0.D		TRGAABVTTCTAGAA	1.29e-12	1.25e-09	1.62e-06	970	13830	13830	13830	1.75	460	3.33	273	1.97
406	db/HUMAN/HOCOMOCOv11_full_HUMAN_mono_meme_format.meme	BATF3_HUMAN.H11MO.0.B		BRSTTTCADTWTGASWM	2.72e-13	1.66e-09	2.16e-06	6125	13830	13830	13830	1.05	3243	23.45	2748	19.87
407	db/HUMAN/HOCOMOCOv11_full_HUMAN_mono_meme_format.meme	ZKSC1_HUMAN.H11MO.0.B		WGHRSMCCTACTRTGTGCH	7.08e-13	2e-09	2.61e-06	2832	13830	13830	13830	271	61	0.44	6	0.04
408	db/HUMAN/HOCOMOCOv11_full_HUMAN_mono_meme_format.meme	CTCFL_HUMAN.H11MO.0.A		GCCDSYAGGGGGCGCYV	4.48e-13	2.38e-09	3.09e-06	5309	13830	13830	13830	1.07	2877	20.8	2409	17.42
409	db/HUMAN/HOCOMOCOv11_full_HUMAN_mono_meme_format.meme	PO4F1_HUMAN.H11MO.0.D		CATTAATTATTCAT	1.54e-12	2.72e-09	3.54e-06	1767	13830	13830	13830	1.03	1025	7.41	741	5.36
410	db/HUMAN/HOCOMOCOv11_full_HUMAN_mono_meme_format.meme	STA5B_HUMAN.H11MO.0.A		YTTCYKRGAAAY	5.76e-13	3.6e-09	4.68e-06	6255	13830	13830	13830	4.84	962	6.96	682	4.93
411	db/HUMAN/HOCOMOCOv11_full_HUMAN_mono_meme_format.meme	ATF4_HUMAN.H11MO.0.A		RRMTGATGCAAY	2.8e-12	4.96e-09	6.44e-06	1768	13830	13830	13830	4.42	505	3.65	311	2.25
412	db/HUMAN/HOCOMOCOv11_full_HUMAN_mono_meme_format.meme	ZN320_HUMAN.H11MO.0.C		GKGGGDCCMGGGGGCCWRTG	1.11e-12	6.86e-09	8.92e-06	6187	13830	13830	13830	1.13	3313	23.96	2827	20.44
413	db/HUMAN/HOCOMOCOv11_full_HUMAN_mono_meme_format.meme	DBP_HUMAN.H11MO.0.B		VTTATGYAABM	1.63e-12	7.36e-09	9.57e-06	4517	13830	13830	13830	4.1	459	3.32	273	1.97
414	db/HUMAN/HOCOMOCOv11_full_HUMAN_mono_meme_format.meme	ZBTB4_HUMAN.H11MO.1.D		CAATRGCGDTKGYGR	2.29e-12	7.44e-09	9.67e-06	3251	13830	13830	13830	1.02	1809	13.08	1438	10.4
415	db/HUMAN/HOCOMOCOv11_full_HUMAN_mono_meme_format.meme	ZN740_HUMAN.H11MO.0.D		DKKGGGGGGGHRDK	8.14e-13	7.83e-09	1.02e-05	9611	13830	13830	13830	1.16	4900	35.43	4345	31.42
416	db/HUMAN/HOCOMOCOv11_full_HUMAN_mono_meme_format.meme	MAFK_HUMAN.H11MO.0.A		RAWWHTGCTGASTCAGCA	4.58e-12	8.08e-09	1.05e-05	1765	13830	13830	13830	1.75	774	5.6	533	3.85
417	db/HUMAN/HOCOMOCOv11_full_HUMAN_mono_meme_format.meme	GLI3_HUMAN.H11MO.0.B		BTGGGTGGTCY	2.16e-12	9.79e-09	1.27e-05	4531	13830	13830	13830	1.01	2478	17.92	2051	14.83
418	db/HUMAN/HOCOMOCOv11_full_HUMAN_mono_meme_format.meme	GFI1B_HUMAN.H11MO.0.A		GCWSWGATTT	1.89e-12	1.5e-08	1.95e-05	7909	13830	13830	13830	1.66	2660	19.23	2219	16.04
419	db/HUMAN/HOCOMOCOv11_full_HUMAN_mono_meme_format.meme	GSC2_HUMAN.H11MO.0.D		RKMGGRTTRGB	2.62e-12	2.63e-08	3.41e-05	10005	13830	13830	13830	2.57	2224	16.08	1818	13.15
420	db/HUMAN/HOCOMOCOv11_full_HUMAN_mono_meme_format.meme	GATA4_HUMAN.H11MO.0.A		DSAGATAAGA	6.7e-12	3.52e-08	4.58e-05	5256	13830	13830	13830	1.96	1484	10.73	1153	8.34
421	db/HUMAN/HOCOMOCOv11_full_HUMAN_mono_meme_format.meme	E2F8_HUMAN.H11MO.0.D		TTTRGMGGGAAW	4.37e-12	3.62e-08	4.7e-05	8275	13830	13830	13830	1.03	4323	31.26	3805	27.51
422	db/HUMAN/HOCOMOCOv11_full_HUMAN_mono_meme_format.meme	PPARA_HUMAN.H11MO.1.B		AAAGGTCAG	3.5e-12	4.72e-08	6.13e-05	13489	13830	13830	13830	5.88	1270	9.18	959	6.93
423	db/HUMAN/HOCOMOCOv11_full_HUMAN_mono_meme_format.meme	BATF_HUMAN.H11MO.0.A		RBTYTCRDWATGASTCAB	1.07e-11	4.76e-08	6.19e-05	4465	13830	13830	13830	3.32	865	6.25	614	4.44
424	db/HUMAN/HOCOMOCOv11_full_HUMAN_mono_meme_format.meme	HNF4A_HUMAN.H11MO.0.A		RRGKBCAAAGTCCA	1.06e-11	5.3e-08	6.89e-05	4982	13830	13830	13830	15.1	470	3.4	288	2.08
425	db/HUMAN/HOCOMOCOv11_full_HUMAN_mono_meme_format.meme	ID4_HUMAN.H11MO.0.D		DNCAGGTGYNV	4.56e-12	6.22e-08	8.09e-05	13655	13830	13830	13830	2.15	3704	26.78	3212	23.22
426	db/HUMAN/HOCOMOCOv11_full_HUMAN_mono_meme_format.meme	HXD10_HUMAN.H11MO.0.D		TGCTTTAATT	1.31e-11	1.06e-07	0.000137	8073	13830	13830	13830	1.19	3812	27.56	3326	24.05
427	db/HUMAN/HOCOMOCOv11_full_HUMAN_mono_meme_format.meme	GATA1_HUMAN.H11MO.1.A		DSAGATAAGVV	3.68e-11	1.58e-07	0.000206	4304	13830	13830	13830	1.87	1480	10.7	1161	8.39
428	db/HUMAN/HOCOMOCOv11_full_HUMAN_mono_meme_format.meme	DLX1_HUMAN.H11MO.0.D		WWWWWTATGSTAATTA	3.43e-11	1.85e-07	0.000241	5405	13830	13830	13830	1.14	2657	19.21	2242	16.21
429	db/HUMAN/HOCOMOCOv11_full_HUMAN_mono_meme_format.meme	GATA6_HUMAN.H11MO.0.A		DVAGATAAGAWAA	5.28e-11	1.87e-07	0.000243	3533	13830	13830	13830	1.43	1515	10.95	1195	8.64
430	db/HUMAN/HOCOMOCOv11_full_HUMAN_mono_meme_format.meme	ONEC2_HUMAN.H11MO.0.D		DKSWTKWTATKGATTTTTYYT	2.04e-10	2.76e-07	0.000358	1354	13830	13830	13830	2.08	560	4.05	372	2.69
431	db/HUMAN/HOCOMOCOv11_full_HUMAN_mono_meme_format.meme	NKX61_HUMAN.H11MO.1.B		WAATGRV	3.79e-11	4.5e-07	0.000585	11875	13830	13830	13830	1.59	3526	25.5	3064	22.15
432	db/HUMAN/HOCOMOCOv11_full_HUMAN_mono_meme_format.meme	MEIS1_HUMAN.H11MO.1.B		GMTGACAGV	4.27e-11	4.89e-07	0.000636	11456	13830	13830	13830	1.43	4470	32.32	3972	28.72
433	db/HUMAN/HOCOMOCOv11_full_HUMAN_mono_meme_format.meme	TBX20_HUMAN.H11MO.0.D		DRGTGHTGACAGSH	6.86e-11	4.95e-07	0.000643	7215	13830	13830	13830	1.14	3552	25.68	3095	22.38
434	db/HUMAN/HOCOMOCOv11_full_HUMAN_mono_meme_format.meme	PIT1_HUMAN.H11MO.0.C		YTMATGAATATWY	1.52e-10	8.81e-07	0.00115	5808	13830	13830	13830	1.35	2409	17.42	2024	14.63
435	db/HUMAN/HOCOMOCOv11_full_HUMAN_mono_meme_format.meme	HXB2_HUMAN.H11MO.0.D		WAGAAYVTTCTAGAA	5.71e-10	9.12e-07	0.00119	1599	13830	13830	13830	3.61	448	3.24	285	2.06
436	db/HUMAN/HOCOMOCOv11_full_HUMAN_mono_meme_format.meme	SNAI2_HUMAN.H11MO.0.A		RRCAGGTGCN	2.68e-10	9.49e-07	0.00123	3541	13830	13830	13830	2.38	1619	11.71	1301	9.41
437	db/HUMAN/HOCOMOCOv11_full_HUMAN_mono_meme_format.meme	ZN524_HUMAN.H11MO.0.D		GGGTDCRAGGGTTCGAGK	2.9e-10	1.12e-06	0.00146	3864	13830	13830	13830	1.22	1930	13.96	1586	11.47
438	db/HUMAN/HOCOMOCOv11_full_HUMAN_mono_meme_format.meme	PO3F2_HUMAN.H11MO.0.A		YYCATGCATWTYCATTM	2.22e-10	1.26e-06	0.00164	5679	13830	13830	13830	1.16	2749	19.88	2346	16.96
439	db/HUMAN/HOCOMOCOv11_full_HUMAN_mono_meme_format.meme	TAL1_HUMAN.H11MO.0.A		CTGSNVVSBRSWGATAAGV	5.38e-10	1.46e-06	0.0019	2716	13830	13830	13830	2.07	947	6.85	706	5.1
440	db/HUMAN/HOCOMOCOv11_full_HUMAN_mono_meme_format.meme	STAT6_HUMAN.H11MO.0.B		TTCTSWGGAAR	1.75e-10	1.48e-06	0.00192	8447	13830	13830	13830	4.78	1037	7.5	778	5.63
441	db/HUMAN/HOCOMOCOv11_full_HUMAN_mono_meme_format.meme	SOX9_HUMAN.H11MO.0.B		AADGGNNBCWTTGTTY	3.06e-10	1.62e-06	0.00211	5303	13830	13830	13830	9.01	599	4.33	406	2.94
442	db/HUMAN/HOCOMOCOv11_full_HUMAN_mono_meme_format.meme	MAF_HUMAN.H11MO.1.B		TGCTGAST	1.62e-10	1.63e-06	0.00212	10076	13830	13830	13830	1.05	5148	37.22	4647	33.6
443	db/HUMAN/HOCOMOCOv11_full_HUMAN_mono_meme_format.meme	PBX3_HUMAN.H11MO.0.A		TGABTGRCRGS	2.31e-10	2.41e-06	0.00313	10408	13830	13830	13830	1.09	5122	37.04	4626	33.45
444	db/HUMAN/HOCOMOCOv11_full_HUMAN_mono_meme_format.meme	SIX1_HUMAN.H11MO.0.A		TGWAAYHTGAKMCY	1.5e-09	5.88e-06	0.00765	3930	13830	13830	13830	1.02	2134	15.43	1789	12.94
445	db/HUMAN/HOCOMOCOv11_full_HUMAN_mono_meme_format.meme	HNF1B_HUMAN.H11MO.1.A		DGTTAATVATT	2.55e-09	6.93e-06	0.00901	2717	13830	13830	13830	26.1	113	0.82	41	0.3
446	db/HUMAN/HOCOMOCOv11_full_HUMAN_mono_meme_format.meme	MECP2_HUMAN.H11MO.0.C		SCCGGRR	1.43e-09	7.48e-06	0.00972	5232	13830	13830	13830	4.81	1938	14.01	1607	11.62
447	db/HUMAN/HOCOMOCOv11_full_HUMAN_mono_meme_format.meme	GMEB2_HUMAN.H11MO.0.D		NBKTACGTVRN	5.79e-09	8.19e-06	0.0107	1415	13830	13830	13830	1.07	762	5.51	559	4.04
448	db/HUMAN/HOCOMOCOv11_full_HUMAN_mono_meme_format.meme	ZN586_HUMAN.H11MO.0.C		AGGCCTAGGAGGAAAAAATG	1.07e-07	8.33e-06	0.0108	78	13830	13830	13830	32.7	27	0.2	1	0.01
449	db/HUMAN/HOCOMOCOv11_full_HUMAN_mono_meme_format.meme	GRHL1_HUMAN.H11MO.0.D		AACCWGTTYTNC	1.23e-09	1.26e-05	0.0164	10270	13830	13830	13830	1.56	3450	24.95	3029	21.9
450	db/HUMAN/HOCOMOCOv11_full_HUMAN_mono_meme_format.meme	HXC12_HUMAN.H11MO.0.D		DTTTTAYKACYT	3.28e-09	1.35e-05	0.0176	4120	13830	13830	13830	1.18	1903	13.76	1582	11.44
451	db/HUMAN/HOCOMOCOv11_full_HUMAN_mono_meme_format.meme	HXA10_HUMAN.H11MO.0.C		KATRRTTTATGW	4.55e-09	1.64e-05	0.0213	3600	13830	13830	13830	1.27	1590	11.5	1297	9.38
452	db/HUMAN/HOCOMOCOv11_full_HUMAN_mono_meme_format.meme	TWST1_HUMAN.H11MO.0.A		MCATCTGKWWYYMATTA	5.18e-09	1.79e-05	0.0233	3457	13830	13830	13830	1.06	1851	13.38	1538	11.12
453	db/HUMAN/HOCOMOCOv11_full_HUMAN_mono_meme_format.meme	ZN816_HUMAN.H11MO.1.C		RADGGGGACAKGHW	1.45e-09	2.2e-05	0.0286	15229	13830	13830	13830	1.86	5079	36.72	4607	33.31
454	db/HUMAN/HOCOMOCOv11_full_HUMAN_mono_meme_format.meme	FOXQ1_HUMAN.H11MO.0.C		HATTGTTTATTT	2.03e-08	2.61e-05	0.034	1290	13830	13830	13830	2.77	462	3.34	311	2.25
455	db/HUMAN/HOCOMOCOv11_full_HUMAN_mono_meme_format.meme	THA11_HUMAN.H11MO.0.B		KGCMTBCTGGGARTTGTAGTYY	2.77e-08	2.82e-05	0.0366	1018	13830	13830	13830	693	38	0.27	4	0.03
456	db/HUMAN/HOCOMOCOv11_full_HUMAN_mono_meme_format.meme	FOXC2_HUMAN.H11MO.0.D		GTTTGTTTWSHYAGR	1.45e-08	2.85e-05	0.037	1956	13830	13830	13830	1.1	1048	7.58	816	5.9
457	db/HUMAN/HOCOMOCOv11_full_HUMAN_mono_meme_format.meme	PO5F1_HUMAN.H11MO.0.A		CYWTTSWYATGCAAAT	7.68e-09	3.08e-05	0.04	4012	13830	13830	13830	4.8	574	4.15	400	2.89
458	db/HUMAN/HOCOMOCOv11_full_HUMAN_mono_meme_format.meme	TBX4_HUMAN.H11MO.0.D		RAGGTGTGAWAWNTVACACC	1.28e-08	3.6e-05	0.0469	2826	13830	13830	13830	1.52	1172	8.47	926	6.7
459	db/HUMAN/HOCOMOCOv11_full_HUMAN_mono_meme_format.meme	NR4A1_HUMAN.H11MO.0.A		AAAGGKCAV	2.72e-09	4.24e-05	0.0551	15573	13830	13830	13830	1.14	7177	51.89	6691	48.38
460	db/HUMAN/HOCOMOCOv11_full_HUMAN_mono_meme_format.meme	ZNF41_HUMAN.H11MO.0.C		MACAAGGRARTMARVCACCATGAG	1.69e-08	5.19e-05	0.0675	3066	13830	13830	13830	1.2	1677	12.13	1388	10.04
461	db/HUMAN/HOCOMOCOv11_full_HUMAN_mono_meme_format.meme	ERR2_HUMAN.H11MO.0.A		YCAAGGTCA	9.41e-09	5.34e-05	0.0694	5672	13830	13830	13830	42.7	202	1.46	104	0.75
462	db/HUMAN/HOCOMOCOv11_full_HUMAN_mono_meme_format.meme	P73_HUMAN.H11MO.1.A		GRRCATGYCTGG	6.19e-09	5.99e-05	0.0779	9684	13830	13830	13830	2.8	2502	18.09	2147	15.52
463	db/HUMAN/HOCOMOCOv11_full_HUMAN_mono_meme_format.meme	ZN257_HUMAN.H11MO.0.C		GMYCTTGCCTCW	9.62e-09	6.44e-05	0.0837	6691	13830	13830	13830	1.02	3544	25.63	3143	22.73
464	db/HUMAN/HOCOMOCOv11_full_HUMAN_mono_meme_format.meme	PO4F3_HUMAN.H11MO.0.D		TCATTAATTATKCAT	7.38e-08	7.88e-05	0.102	1067	13830	13830	13830	1.03	618	4.47	449	3.25
465	db/HUMAN/HOCOMOCOv11_full_HUMAN_mono_meme_format.meme	TEAD3_HUMAN.H11MO.0.D		GAHATTYYWGCYBYW	1.68e-08	9.35e-05	0.122	5573	13830	13830	13830	2.44	1392	10.07	1127	8.15
466	db/HUMAN/HOCOMOCOv11_full_HUMAN_mono_meme_format.meme	GCR_HUMAN.H11MO.0.A		RGAACABMVTGTNCY	3.9e-08	0.000195	0.253	4988	13830	13830	13830	1.72	1709	12.36	1425	10.3
467	db/HUMAN/HOCOMOCOv11_full_HUMAN_mono_meme_format.meme	BHE22_HUMAN.H11MO.0.D		AVCATATGTTTTT	2.62e-07	0.00021	0.272	800	13830	13830	13830	1.02	467	3.38	327	2.36
468	db/HUMAN/HOCOMOCOv11_full_HUMAN_mono_meme_format.meme	LHX6_HUMAN.H11MO.0.D		NBYTGATTRS	3.75e-08	0.000216	0.28	5757	13830	13830	13830	21	69	0.5	19	0.14
469	db/HUMAN/HOCOMOCOv11_full_HUMAN_mono_meme_format.meme	ZNF85_HUMAN.H11MO.0.C		AWAGAARWCTGMWGKAATCT	9.18e-08	0.000274	0.357	2988	13830	13830	13830	1.05	1628	11.77	1358	9.82
470	db/HUMAN/HOCOMOCOv11_full_HUMAN_mono_meme_format.meme	CEBPD_HUMAN.H11MO.0.C		VTTGCRCMAYC	3.92e-08	0.000316	0.411	8062	13830	13830	13830	7.8	383	2.77	249	1.8
471	db/HUMAN/HOCOMOCOv11_full_HUMAN_mono_meme_format.meme	NR1I3_HUMAN.H11MO.1.D		RAGKTCAB	5.85e-08	0.00058	0.754	9912	13830	13830	13830	3.18	2143	15.5	1833	13.25
472	db/HUMAN/HOCOMOCOv11_full_HUMAN_mono_meme_format.meme	FOXD1_HUMAN.H11MO.0.D		CWWTGTTTACHTWVR	1.74e-07	0.000677	0.881	3886	13830	13830	13830	1.69	1304	9.43	1066	7.71
473	db/HUMAN/HOCOMOCOv11_full_HUMAN_mono_meme_format.meme	NR4A3_HUMAN.H11MO.0.D		CAAAGGTCAS	2.24e-07	0.000689	0.896	3076	13830	13830	13830	65.3	162	1.17	83	0.6
474	db/HUMAN/HOCOMOCOv11_full_HUMAN_mono_meme_format.meme	ZBT14_HUMAN.H11MO.0.C		GGAGCGCGC	3.22e-07	0.000728	0.947	2264	13830	13830	13830	9.94	365	2.64	243	1.76
475	db/HUMAN/HOCOMOCOv11_full_HUMAN_mono_meme_format.meme	BCL6_HUMAN.H11MO.0.A		YKCTTTCYAGGAA	1.59e-07	0.00124	1.61	7805	13830	13830	13830	7.71	627	4.53	461	3.33
476	db/HUMAN/HOCOMOCOv11_full_HUMAN_mono_meme_format.meme	PKNX1_HUMAN.H11MO.0.B		TGABTGRCAGS	1.98e-07	0.00159	2.07	8061	13830	13830	13830	1.15	3816	27.59	3444	24.9
477	db/HUMAN/HOCOMOCOv11_full_HUMAN_mono_meme_format.meme	EOMES_HUMAN.H11MO.0.D		RRGAGGTGWKAA	1.85e-07	0.00172	2.23	9283	13830	13830	13830	1.01	4833	34.95	4433	32.05
478	db/HUMAN/HOCOMOCOv11_full_HUMAN_mono_meme_format.meme	DMRT1_HUMAN.H11MO.0.D		YDGHWACAATGTWDCHA	7.81e-07	0.00175	2.28	2246	13830	13830	13830	1.02	1232	8.91	1013	7.32
479	db/HUMAN/HOCOMOCOv11_full_HUMAN_mono_meme_format.meme	PBX1_HUMAN.H11MO.0.A		TGABTGACAG	2.11e-07	0.00217	2.82	10290	13830	13830	13830	1.19	4562	32.99	4170	30.15
480	db/HUMAN/HOCOMOCOv11_full_HUMAN_mono_meme_format.meme	REST_HUMAN.H11MO.0.A		TTCAGCACCAYGGACAGCKCCM	2.52e-06	0.00236	3.07	938	13830	13830	13830	1.29	537	3.88	399	2.89
481	db/HUMAN/HOCOMOCOv11_full_HUMAN_mono_meme_format.meme	ZIC3_HUMAN.H11MO.0.B		GGCYHCCTGCTGWGH	2.92e-07	0.00248	3.22	8498	13830	13830	13830	1.06	4388	31.73	4005	28.96
482	db/HUMAN/HOCOMOCOv11_full_HUMAN_mono_meme_format.meme	PPARD_HUMAN.H11MO.0.D		YAGGNBAAAGGTCA	3.99e-07	0.00303	3.94	7608	13830	13830	13830	5.87	930	6.72	734	5.31
483	db/HUMAN/HOCOMOCOv11_full_HUMAN_mono_meme_format.meme	PPARA_HUMAN.H11MO.0.B		AWSTRGGKSAAAGGTCA	3.59e-07	0.00371	4.82	10366	13830	13830	13830	1.26	4731	34.21	4343	31.4
484	db/HUMAN/HOCOMOCOv11_full_HUMAN_mono_meme_format.meme	ESR2_HUMAN.H11MO.0.A		RGGTCASCSTGMCCY	4.37e-07	0.00394	5.12	9035	13830	13830	13830	1.03	4684	33.87	4300	31.09
485	db/HUMAN/HOCOMOCOv11_full_HUMAN_mono_meme_format.meme	ZN317_HUMAN.H11MO.0.C		GAHTRACAGCWGACTTCTCA	1.95e-06	0.00418	5.43	2144	13830	13830	13830	2.1	756	5.47	590	4.27
486	db/HUMAN/HOCOMOCOv11_full_HUMAN_mono_meme_format.meme	ZEP1_HUMAN.H11MO.0.D		TGGGAAATCCCB	1.08e-06	0.00437	5.68	4047	13830	13830	13830	19.7	397	2.87	275	1.99
487	db/HUMAN/HOCOMOCOv11_full_HUMAN_mono_meme_format.meme	NR2C1_HUMAN.H11MO.0.C		GSYVAGAGGTCAB	1.01e-06	0.00467	6.07	4650	13830	13830	13830	211	45	0.33	10	0.07
488	db/HUMAN/HOCOMOCOv11_full_HUMAN_mono_meme_format.meme	NR2E3_HUMAN.H11MO.0.C		AAAGTCAAAAGTCA	8.62e-07	0.00539	7.01	6279	13830	13830	13830	1.08	3169	22.91	2840	20.54
489	db/HUMAN/HOCOMOCOv11_full_HUMAN_mono_meme_format.meme	FIGLA_HUMAN.H11MO.0.D		DHMCAGGTGKT	5.81e-07	0.00541	7.03	9335	13830	13830	13830	2.3	2633	19.04	2322	16.79
490	db/HUMAN/HOCOMOCOv11_full_HUMAN_mono_meme_format.meme	HSF2_HUMAN.H11MO.0.A		VGAABRTTCTAGAA	1.15e-06	0.00597	7.76	5193	13830	13830	13830	19.4	92	0.67	38	0.27
491	db/HUMAN/HOCOMOCOv11_full_HUMAN_mono_meme_format.meme	NANOG_HUMAN.H11MO.0.A		BYYWTTGWNATGCAAAT	1.06e-06	0.00638	8.29	6063	13830	13830	13830	3.82	864	6.25	682	4.93
492	db/HUMAN/HOCOMOCOv11_full_HUMAN_mono_meme_format.meme	NR5A2_HUMAN.H11MO.0.B		KBYCAAGGYCA	1.07e-06	0.00734	9.54	6871	13830	13830	13830	12	637	4.61	481	3.48
