# Supplementary material for: Identification and Analysis of p53-Regulated Enhancers in Hepatic Carcinoma
Source: Front Bioeng Biotechnol. 2020 Jun 30;8:668. doi: 10.3389/fbioe.2020.00668 (PMC7338759; doi:10.3389/fbioe.2020.00668)
Supplement: Supplementary file 5 [file Table_5.XLSX]

## Sheet: last
Table S5. Differentially expressed mRNAs regulated by Enhp53
chr.	Chr. start of enhancer	Chr. end of enhancer	Gene	log2FC	100kb	4DGenome	TAD	Method Number of Identified
chr1	152034434	152034984	S100A13	1.05793			Y	1
chr1	152034434	152034984	ILF2	1.06175			Y	1
chr1	152167903	152168269	S100A13	1.05793			Y	1
chr1	152167903	152168269	ILF2	1.06175			Y	1
chr1	181099459	181099864	KIAA1614	-1.16482			Y	1
chr1	181112554	181112769	KIAA1614	-1.16482			Y	1
chr1	181117964	181124697	KIAA1614	-1.16482			Y	1
chr1	18541431	18577952	KLHDC7A	1.77929	Y		Y	2
chr1	203327200	203327940	PPFIA4	-3.07251			Y	1
chr1	203327200	203327940	BTG2	1.438	Y		Y	2
chr1	236630763	236648266	RYR2	-1.16626			Y	1
chr1	241641017	241641376	KMO	-1.07932			Y	1
chr1	27542914	27543045	TENT5B	1.79175			Y	1
chr1	27542914	27543045	SLC9A1	1.49402			Y	1
chr1	27542914	27543045	GPR3	2.16015			Y	1
chr1	31455609	31467652	NKAIN1	-1.04618			Y	1
chr1	31455609	31467652	TINAGL1	1.0688			Y	1
chr1	31455609	31467652	SPOCD1	-1.76261			Y	1
chr1	42891225	42903619	SLC2A1	-1.01007	Y		Y	2
chr1	45211423	45224349	PLK3	1.02053			Y	1
chr1	45211423	45224349	UROD	1.2467			Y	1
chr1	45211423	45224349	HPDL	1.94316			Y	1
chr1	86788253	86788639	CLCA2	-1.95042			Y	1
chr10	21427896	21428143	SKIDA1	1.72657	Y			1
chr10	69438689	69438839	HKDC1	-1.43804			Y	1
chr10	87843129	87843324	KLLN	2.45721	Y		Y	2
chr11	118912202	118912669	UPK2	1.23144	Y		Y	2
chr11	118912202	118912669	ABCG4	1.21382			Y	1
chr12	10716699	10716974	OLR1	1.17973			Y	1
chr12	124938656	124938789	UBC	-1.19912	Y			1
chr14	20683174	20683535	PNP	1.60101			Y	1
chr14	22535942	22539391	MMP14	1.14947			Y	1
chr15	48975821	48975919	DTWD1	-1.03414			Y	1
chr15	56593943	56597164	ZNF280D	-1.01432			Y	1
chr15	62098123	62099865	VPS13C	-1.24528	Y		Y	2
chr16	2867930	2868272	LINC00514	2.25931			Y	1
chr16	2867930	2868272	CLDN9	2.9123			Y	1
chr16	2867930	2868272	CLDN6	4.41935			Y	1
chr16	3150392	3150918	CLDN6	4.41935		Y		1
chr16	3150392	3150918	ZNF200	1.11949	Y			1
chr16	4537359	4537816	CDIP1	1.10008	Y		Y	2
chr16	4537359	4537816	NUDT16L1	1.1494			Y	1
chr16	4616117	4616709	CDIP1	1.10008	Y		Y	2
chr16	4616117	4616709	NUDT16L1	1.1494	Y		Y	2
chr16	57893719	57894288	ADGRG1	-1.19209			Y	1
chr16	57893719	57894288	ADGRG3	-1.3262			Y	1
chr16	57893719	57894288	CFAP20	1.30393			Y	1
chr17	19507875	19508229	RNF112	-1.54984	Y			1
chr17	19507875	19508229	ALDH3A1	-1.0637			Y	1
chr17	69607195	69607431	KCNJ2	1.10353			Y	1
chr19	17260992	17261355	ANKLE1	1.03079	Y		Y	2
chr19	18479706	18480129	AC003112.1	-1.03161			Y	1
chr19	18479706	18480129	CERS1	-1.11979			Y	1
chr19	18479706	18480129	DDX49	1.06547			Y	1
chr19	1942394	1942509	MOB3A	-1.00915			Y	1
chr19	39563507	39566414	EID2B	1.16581	Y		Y	2
chr19	39563507	39566414	EID2	1.39829	Y		Y	2
chr19	47315296	47315880	MEIS3	1.06505			Y	1
chr19	782330	783005	MADCAM1	2.13496			Y	1
chr19	782330	783005	GZMM	1.63317			Y	1
chr19	782330	783005	CFD	2.43373	Y		Y	2
chr19	782330	783005	ARID3A	-1.26135			Y	1
chr2	102127825	102127999	IL1R1	-1.49534	Y		Y	2
chr2	102227543	102228193	IL1R1	-1.49534			Y	1
chr2	112692462	112692858	IL1A	-1.80272	Y			1
chr2	118672599	118686984	INSIG2	-1.84203			Y	1
chr2	179180184	179180371	SESTD1	-1.13772	Y		Y	2
chr2	199984916	200001263	KCTD18	-1.20604			Y	1
chr2	231666209	231666705	ALPP	1.78343			Y	1
chr2	231666209	231666705	ALPG	1.84976			Y	1
chr2	62578909	62579308	TMEM17	-1.49219	Y		Y	2
chr2	86379764	86397954	RNF103-CHMP3	1.05609			Y	1
chr20	22795858	22796207	GZF1	1.0018			Y	1
chr20	31612909	31613213	CCM2L	4.54992			Y	1
chr20	31678512	31678907	CCM2L	4.54992			Y	1
chr20	44495334	44495558	HNF4A	-1.73905			Y	1
chr20	44495334	44495558	CCN5	-1.06833			Y	1
chr20	50660792	50663882	SNAI1	4.03405			Y	1
chr21	29382107	29382308	BACH1	-1.25484			Y	1
chr22	30195796	30197555	MTMR3	-1.19958			Y	1
chr22	30212552	30213117	MTMR3	-1.19958			Y	1
chr22	50305557	50306312	DENND6B	1.32279	Y	Y		2
chr3	138833426	138833770	DBR1	1.72986			Y	1
chr3	195847109	195847470	TM4SF19	-1.46534			Y	1
chr3	195847109	195847470	CEP19	1.14658			Y	1
chr3	4935149	4945497	BHLHE40	-1.37071	Y		Y	2
chr3	96617208	96617825	MTRNR2L12	1.07437	Y		Y	2
chr4	167897005	167897373	ANXA10	-1.37335			Y	1
chr5	140711016	140711421	CD14	3.32639	Y		Y	2
chr5	140718696	140719043	CD14	3.32639	Y		Y	2
chr5	177575122	177580855	FGFR4	1.14656			Y	1
chr5	177575122	177580855	MXD3	1.87638			Y	1
chr5	178791182	178807001	ADAMTS2	-1.18781			Y	1
chr5	32768157	32768533	NPR3	-1.39603	Y		Y	2
chr6	142885159	142885790	HIVEP2	-1.19926	Y		Y	2
chr6	26537413	26537815	HIST1H4C	1.9464			Y	1
chr6	26537413	26537815	HIST1H2AC	1.08424			Y	1
chr6	26537413	26537815	HIST1H1E	1.14048			Y	1
chr6	26537413	26537815	HIST1H2BE	2.33539			Y	1
chr6	26537413	26537815	HIST1H2BF	2.55146			Y	1
chr6	26537413	26537815	AL031777.3	1.27547			Y	1
chr6	26537413	26537815	HIST1H4E	2.00731			Y	1
chr6	26537413	26537815	HIST1H2AE	3.07447			Y	1
chr6	26537413	26537815	HIST1H2BG	3.19649			Y	1
chr6	26537413	26537815	HIST1H3E	3.47973			Y	1
chr6	26537413	26537815	HIST1H2BH	2.23625			Y	1
chr6	26537413	26537815	HIST1H3G	2.81454		Y	Y	2
chr6	27332900	27333247	HIST1H2AG	3.54836			Y	1
chr6	27332900	27333247	HIST1H2BJ	1.97227			Y	1
chr6	27332900	27333247	HIST1H4I	1.63436			Y	1
chr6	27332900	27333247	HIST1H2AH	4.02245			Y	1
chr6	27332900	27333247	HIST1H2BK	1.85173			Y	1
chr6	27332900	27333247	HIST1H2AI	3.48792			Y	1
chr6	27332900	27333247	HIST1H3H	4.247			Y	1
chr6	27332900	27333247	HIST1H2AJ	3.20239			Y	1
chr6	27332900	27333247	HIST1H4K	1.76876			Y	1
chr6	27332900	27333247	HIST1H2BO	3.10804			Y	1
chr6	27332900	27333247	HIST1H3J	4.03624			Y	1
chr6	27332900	27333247	HIST1H2AM	4.8628			Y	1
chr6	27332900	27333247	OR2B6	2.94841			Y	1
chr6	27503054	27509174	HIST1H2AG	3.54836			Y	1
chr6	27503054	27509174	HIST1H2BJ	1.97227			Y	1
chr6	27503054	27509174	HIST1H4I	1.63436			Y	1
chr6	27503054	27509174	HIST1H2AH	4.02245			Y	1
chr6	27503054	27509174	HIST1H2BK	1.85173			Y	1
chr6	27503054	27509174	HIST1H2AI	3.48792			Y	1
chr6	27503054	27509174	HIST1H3H	4.247			Y	1
chr6	27503054	27509174	HIST1H2AJ	3.20239			Y	1
chr6	27503054	27509174	HIST1H4K	1.76876			Y	1
chr6	27503054	27509174	HIST1H2BO	3.10804			Y	1
chr6	27503054	27509174	HIST1H3J	4.03624			Y	1
chr6	27503054	27509174	HIST1H2AM	4.8628			Y	1
chr6	27503054	27509174	OR2B6	2.94841			Y	1
chr6	37244765	37245125	PIM1	-1.39376	Y		Y	2
chr6	37244765	37245125	TMEM217	1.45537	Y	Y	Y	3
chr7	101121972	101122803	UFSP1	1.32813		Y	Y	2
chr7	101121972	101122803	SERPINE1	-1.58895	Y	Y	Y	3
chr7	101121972	101122803	VGF	1.16337	Y		Y	2
chr7	130373756	130374065	KLF14	1.59754		Y	Y	2
chr7	135300381	135315387	AGBL3	2.12179			Y	1
chr8	142815803	142816135	TSNARE1	-1.54797			Y	1
chr8	142815803	142816135	ARC	2.94605			Y	1
chr8	142815803	142816135	LY6E	1.26438			Y	1
chr8	143956477	143956743	PARP10	1.45609	Y			1
chr8	144900303	144900517	ZNF250	1.23905	Y			1
